# Supplementary material for: (2-Hy­droxy-4-meth­oxy­phen­yl)(2-hy­droxy­phen­yl)methanone
Source: Acta Crystallogr Sect E Struct Rep Online. 2011 Jul 30;67(Pt 8):o2180. doi: 10.1107/S1600536811030042 (PMC3213614; doi:10.1107/S1600536811030042)
Supplement: Supplementary file 1 [file e-67-o2180-sup1.cif]

##############################################################################
#                                                                            #
# This CIF contains the data in a paper accepted for publication in          #
# Acta Crystallographica Section E. It conforms to the requirements of       #
# Notes for Authors for Acta Crystallographica Section E, and has been       #
# peer reviewed under the auspices of the IUCr Commission on Journals.       #
#                                                                            #
# Full details of the Crystallographic Information File format               #
# are given in the paper "The Crystallographic Information File (CIF):       #
# a New Standard Archive File for Crystallography" by S. R. Hall, F. H.      #
# Allen and I. D. Brown [Acta Cryst. (1991), A47, 655-685].                  #
#                                                                            #
# The current version of the core CIF dictionary is obtainable from          #
# ftp://ftp.iucr.org/pub/cif_core.dic.                                       #
#                                                                            #
# Software is freely available for graphical display of the structure(s)     #
# in this CIF. For information consult the CIF software page                 #
# http://www.iucr.org/resources/cif/software.                                #
#                                                                            #
# This file may be used for bona fide research purposes within the           #
# scientific community so long as proper attribution is given to the journal # 
# article from which it was obtained.                                        #
#                                                                            #
##############################################################################
data_I
_audit_creation_method     SHELXL-97
_chemical_name_systematic
;
(2-Hydroxy-4-methoxyphenyl)(2-hydroxyphenyl)methanone
;
_chemical_name_common
;
;
_chemical_formula_moiety     'C14 H12 O4'
_chemical_formula_sum     'C14 H12 O4'
_chemical_formula_iupac     'C14 H12 O4'
_chemical_formula_weight     244.24
_chemical_melting_point     ?
_symmetry_cell_setting     orthorhombic
_symmetry_space_group_name_H-M     'P 21 21 21'
_symmetry_space_group_name_Hall     'P 2ac 2ab '
loop_
    _symmetry_equiv_pos_as_xyz
    'x, y, z'
    '-x+1/2, -y, z+1/2'
    'x+1/2, -y+1/2, -z'
    '-x, y+1/2, -z+1/2'
_cell_length_a     4.8582(2)
_cell_length_b     14.0236(5)
_cell_length_c     16.8636(5)
_cell_angle_alpha     90.00
_cell_angle_beta     90.00
_cell_angle_gamma     90.00
_cell_volume     1148.91(7)
_cell_formula_units_Z     4
_cell_measurement_reflns_used     4306
_cell_measurement_theta_min     2.82
_cell_measurement_theta_max     28.21
_cell_measurement_temperature     200(2)
_exptl_crystal_description     'platelet'
_exptl_crystal_colour     'yellow'
_exptl_crystal_size_max     0.478
_exptl_crystal_size_mid     0.141
_exptl_crystal_size_min     0.050
_exptl_crystal_density_diffrn     1.412
_exptl_crystal_density_meas     ?
_exptl_crystal_density_method     'not measured'
_exptl_crystal_F_000     512
_exptl_absorpt_coefficient_mu     0.104
_exptl_absorpt_correction_type     none
_exptl_absorpt_process_details     ?
_exptl_absorpt_correction_T_min     ?
_exptl_absorpt_correction_T_max     ?
_exptl_special_details     ?
_diffrn_ambient_temperature     200(2)
_diffrn_radiation_type     MoK\a
_diffrn_radiation_wavelength     0.71073
_diffrn_radiation_source     'fine-focus sealed tube'
_diffrn_radiation_monochromator     graphite
_diffrn_measurement_device_type     'Bruker APEXII CCD'
_diffrn_measurement_device     ?
_diffrn_measurement_method     '\f and \w'
_diffrn_reflns_number     6314
_diffrn_reflns_av_R_equivalents     0.0211
_diffrn_reflns_av_sigmaI/netI     0.0169
_diffrn_reflns_theta_min     1.89
_diffrn_reflns_theta_max     28.31
_diffrn_reflns_theta_full     28.31
_diffrn_measured_fraction_theta_max     0.993
_diffrn_measured_fraction_theta_full     0.993
_diffrn_reflns_limit_h_min     -4
_diffrn_reflns_limit_h_max     6
_diffrn_reflns_limit_k_min     -18
_diffrn_reflns_limit_k_max     17
_diffrn_reflns_limit_l_min     -21
_diffrn_reflns_limit_l_max     22
_refine_special_details
;
Due to the absence of a strong anomalous scatterer, the Flack parameter is
meaningless. Thus, Friedel opposites (1966 pairs) have been merged and the
item was removed from the CIF.
;
_reflns_number_total     1683
_reflns_number_gt     1484
_reflns_threshold_expression     I>2sigma(I)
_refine_ls_structure_factor_coef     Fsqd
_refine_ls_matrix_type     full
_refine_ls_R_factor_all     0.0360
_refine_ls_R_factor_gt     0.0299
_refine_ls_wR_factor_gt     0.0795
_refine_ls_wR_factor_ref     0.0834
_refine_ls_goodness_of_fit_ref     1.070
_refine_ls_restrained_S_all     1.070
_refine_ls_number_reflns     1683
_refine_ls_number_parameters     166
_refine_ls_number_restraints     0
_refine_ls_hydrogen_treatment     constr
_refine_ls_weighting_scheme     calc
_refine_ls_weighting_details
         'calc w=1/[\s^2^(Fo^2^)+(0.0509P)^2^+0.0857P] where P=(Fo^2^+2Fc^2^)/3'
_atom_sites_solution_hydrogens     geom
_atom_sites_solution_primary     direct
_atom_sites_solution_secondary     difmap
_refine_ls_shift/su_max     0.000
_refine_ls_shift/su_mean     0.000
_refine_diff_density_max     0.184
_refine_diff_density_min     -0.167
_refine_ls_extinction_method     none
_refine_ls_extinction_coef     ?
loop_
    _atom_type_symbol
    _atom_type_description
    _atom_type_scat_dispersion_real
    _atom_type_scat_dispersion_imag
    _atom_type_scat_source
    'C' 'C' 0.0033 0.0016
                         'International Tables Vol C Tables 4.2.6.8 and 6.1.1.4'
    'H' 'H' 0.0000 0.0000
                         'International Tables Vol C Tables 4.2.6.8 and 6.1.1.4'
    'O' 'O' 0.0106 0.0060
                         'International Tables Vol C Tables 4.2.6.8 and 6.1.1.4'
_computing_data_collection     'APEX2 (Bruker, 2010)'
_computing_cell_refinement     'SAINT (Bruker, 2010)'
_computing_data_reduction     'SAINT (Bruker, 2010)'
_computing_structure_solution     'SHELXS97 (Sheldrick, 2008)'
_computing_structure_refinement     'SHELXL97 (Sheldrick, 2008)'
_computing_molecular_graphics
             'ORTEP-3 (Farrugia, 1997) and Mercury (Macrae <i>et al.</i>, 2008)'
_computing_publication_material
                            'SHELXL97 (Sheldrick, 2008) and PLATON (Spek, 2009)'
loop_
    _atom_site_type_symbol
    _atom_site_label
    _atom_site_fract_x
    _atom_site_fract_y
    _atom_site_fract_z
    _atom_site_U_iso_or_equiv
    _atom_site_adp_type
    _atom_site_calc_flag
    _atom_site_refinement_flags
    _atom_site_occupancy
    _atom_site_symmetry_multiplicity
    _atom_site_disorder_assembly
    _atom_site_disorder_group
    O O1 1.0688(3) -0.07918(7) 0.34393(6) 0.0382(3) Uani d . 1 1 . .
    O O2 0.6572(3) -0.06852(7) 0.24525(6) 0.0374(3) Uani d . 1 1 . .
    H H2 0.7719 -0.0968 0.2741 0.056 Uiso calc R 1 1 . .
    O O3 1.4961(3) -0.08333(8) 0.43931(7) 0.0390(3) Uani d . 1 1 . .
    H H3 1.4061 -0.1013 0.3995 0.058 Uiso calc R 1 1 . .
    O O4 0.4289(3) 0.24323(8) 0.15520(6) 0.0405(3) Uani d . 1 1 . .
    C C1 1.0352(3) 0.00668(10) 0.36067(8) 0.0288(3) Uani d . 1 1 . .
    C C2 0.2546(5) 0.20454(13) 0.09489(11) 0.0447(5) Uani d . 1 1 . .
    H H2A 0.3649 0.1660 0.0583 0.067 Uiso calc R 1 1 . .
    H H2B 0.1664 0.2567 0.0657 0.067 Uiso calc R 1 1 . .
    H H2C 0.1130 0.1644 0.1194 0.067 Uiso calc R 1 1 . .
    C C11 0.8770(3) 0.06797(10) 0.30686(8) 0.0273(3) Uani d . 1 1 . .
    C C12 0.6941(3) 0.02686(10) 0.25159(8) 0.0279(3) Uani d . 1 1 . .
    C C13 0.5372(4) 0.08324(11) 0.20056(8) 0.0296(3) Uani d . 1 1 . .
    H H13 0.4108 0.0546 0.1648 0.036 Uiso calc R 1 1 . .
    C C14 0.5676(4) 0.18145(10) 0.20262(8) 0.0309(3) Uani d . 1 1 . .
    C C15 0.7562(4) 0.22409(10) 0.25446(8) 0.0335(4) Uani d . 1 1 . .
    H H15 0.7797 0.2913 0.2545 0.040 Uiso calc R 1 1 . .
    C C16 0.9063(4) 0.16846(10) 0.30496(8) 0.0309(3) Uani d . 1 1 . .
    H H16 1.0341 0.1980 0.3398 0.037 Uiso calc R 1 1 . .
    C C21 1.1541(4) 0.04328(10) 0.43571(8) 0.0275(3) Uani d . 1 1 . .
    C C22 1.3752(4) -0.00534(10) 0.47108(9) 0.0297(3) Uani d . 1 1 . .
    C C23 1.4840(4) 0.02689(11) 0.54312(9) 0.0344(4) Uani d . 1 1 . .
    H H23 1.6380 -0.0046 0.5659 0.041 Uiso calc R 1 1 . .
    C C24 1.3687(4) 0.10414(12) 0.58103(9) 0.0373(4) Uani d . 1 1 . .
    H H24 1.4441 0.1256 0.6298 0.045 Uiso calc R 1 1 . .
    C C25 1.1439(4) 0.15086(11) 0.54881(9) 0.0355(4) Uani d . 1 1 . .
    H H25 1.0621 0.2030 0.5760 0.043 Uiso calc R 1 1 . .
    C C26 1.0397(4) 0.12097(10) 0.47670(8) 0.0310(3) Uani d . 1 1 . .
    H H26 0.8872 0.1537 0.4543 0.037 Uiso calc R 1 1 . .
loop_
    _atom_site_aniso_label
    _atom_site_aniso_U_11
    _atom_site_aniso_U_22
    _atom_site_aniso_U_33
    _atom_site_aniso_U_12
    _atom_site_aniso_U_13
    _atom_site_aniso_U_23
    O1 0.0427(7) 0.0264(5) 0.0456(6) 0.0066(6) -0.0057(6) -0.0090(4)
    O2 0.0490(7) 0.0230(5) 0.0403(5) -0.0041(5) -0.0070(6) -0.0036(4)
    O3 0.0417(7) 0.0346(6) 0.0406(6) 0.0111(6) -0.0018(6) -0.0034(5)
    O4 0.0549(8) 0.0284(5) 0.0380(5) -0.0066(6) -0.0164(7) 0.0015(4)
    C1 0.0276(8) 0.0267(6) 0.0322(6) -0.0003(6) 0.0032(7) -0.0035(5)
    C2 0.0554(12) 0.0360(8) 0.0428(8) -0.0058(9) -0.0199(10) -0.0001(7)
    C11 0.0292(8) 0.0252(7) 0.0275(6) -0.0020(7) 0.0037(7) -0.0036(5)
    C12 0.0318(8) 0.0246(7) 0.0272(6) -0.0045(6) 0.0057(7) -0.0044(5)
    C13 0.0323(8) 0.0286(7) 0.0279(6) -0.0055(7) -0.0010(7) -0.0035(5)
    C14 0.0367(9) 0.0300(7) 0.0260(6) -0.0027(7) -0.0003(8) 0.0006(5)
    C15 0.0449(9) 0.0231(6) 0.0324(7) -0.0090(7) -0.0045(9) 0.0002(5)
    C16 0.0370(9) 0.0260(7) 0.0298(6) -0.0080(7) -0.0016(8) -0.0024(5)
    C21 0.0302(8) 0.0234(6) 0.0289(6) -0.0021(6) 0.0037(7) 0.0008(5)
    C22 0.0324(8) 0.0254(7) 0.0313(6) -0.0024(7) 0.0057(7) 0.0026(5)
    C23 0.0356(9) 0.0337(8) 0.0338(7) -0.0041(7) -0.0028(8) 0.0057(6)
    C24 0.0470(10) 0.0348(8) 0.0300(7) -0.0118(8) -0.0009(8) -0.0011(6)
    C25 0.0436(10) 0.0285(7) 0.0343(7) -0.0038(7) 0.0063(8) -0.0059(6)
    C26 0.0343(9) 0.0258(7) 0.0329(7) -0.0011(7) 0.0022(7) -0.0007(5)
_geom_special_details
;
;
loop_
    _geom_bond_atom_site_label_1
    _geom_bond_atom_site_label_2
    _geom_bond_site_symmetry_2
    _geom_bond_distance
    _geom_bond_publ_flag
    O1 C1 . 1.2475(18) ?
    O2 C12 . 1.3537(16) ?
    O2 H2 . 0.8400 ?
    O3 C22 . 1.3522(19) ?
    O3 H3 . 0.8400 ?
    O4 C14 . 1.3578(19) ?
    O4 C2 . 1.430(2) ?
    C1 C11 . 1.467(2) ?
    C1 C21 . 1.483(2) ?
    C2 H2A . 0.9800 ?
    C2 H2B . 0.9800 ?
    C2 H2C . 0.9800 ?
    C11 C12 . 1.411(2) ?
    C11 C16 . 1.417(2) ?
    C12 C13 . 1.395(2) ?
    C13 C14 . 1.386(2) ?
    C13 H13 . 0.9500 ?
    C14 C15 . 1.401(2) ?
    C15 C16 . 1.366(2) ?
    C15 H15 . 0.9500 ?
    C16 H16 . 0.9500 ?
    C21 C26 . 1.405(2) ?
    C21 C22 . 1.405(2) ?
    C22 C23 . 1.400(2) ?
    C23 C24 . 1.377(2) ?
    C23 H23 . 0.9500 ?
    C24 C25 . 1.384(3) ?
    C24 H24 . 0.9500 ?
    C25 C26 . 1.382(2) ?
    C25 H25 . 0.9500 ?
    C26 H26 . 0.9500 ?
loop_
    _geom_angle_atom_site_label_1
    _geom_angle_atom_site_label_2
    _geom_angle_atom_site_label_3
    _geom_angle_site_symmetry_1
    _geom_angle_site_symmetry_3
    _geom_angle
    _geom_angle_publ_flag
    C12 O2 H2 . . 109.5 ?
    C22 O3 H3 . . 109.5 ?
    C14 O4 C2 . . 118.06(12) ?
    O1 C1 C11 . . 119.60(13) ?
    O1 C1 C21 . . 118.44(14) ?
    C11 C1 C21 . . 121.95(12) ?
    O4 C2 H2A . . 109.5 ?
    O4 C2 H2B . . 109.5 ?
    H2A C2 H2B . . 109.5 ?
    O4 C2 H2C . . 109.5 ?
    H2A C2 H2C . . 109.5 ?
    H2B C2 H2C . . 109.5 ?
    C12 C11 C16 . . 117.06(14) ?
    C12 C11 C1 . . 119.94(12) ?
    C16 C11 C1 . . 122.95(14) ?
    O2 C12 C13 . . 116.03(13) ?
    O2 C12 C11 . . 122.64(13) ?
    C13 C12 C11 . . 121.33(13) ?
    C14 C13 C12 . . 119.32(14) ?
    C14 C13 H13 . . 120.3 ?
    C12 C13 H13 . . 120.3 ?
    O4 C14 C13 . . 124.52(14) ?
    O4 C14 C15 . . 114.82(13) ?
    C13 C14 C15 . . 120.64(15) ?
    C16 C15 C14 . . 119.64(13) ?
    C16 C15 H15 . . 120.2 ?
    C14 C15 H15 . . 120.2 ?
    C15 C16 C11 . . 121.91(15) ?
    C15 C16 H16 . . 119.0 ?
    C11 C16 H16 . . 119.0 ?
    C26 C21 C22 . . 118.02(13) ?
    C26 C21 C1 . . 122.29(15) ?
    C22 C21 C1 . . 119.48(13) ?
    O3 C22 C23 . . 116.15(15) ?
    O3 C22 C21 . . 123.81(13) ?
    C23 C22 C21 . . 120.04(14) ?
    C24 C23 C22 . . 120.20(17) ?
    C24 C23 H23 . . 119.9 ?
    C22 C23 H23 . . 119.9 ?
    C23 C24 C25 . . 120.74(15) ?
    C23 C24 H24 . . 119.6 ?
    C25 C24 H24 . . 119.6 ?
    C26 C25 C24 . . 119.38(15) ?
    C26 C25 H25 . . 120.3 ?
    C24 C25 H25 . . 120.3 ?
    C25 C26 C21 . . 121.54(16) ?
    C25 C26 H26 . . 119.2 ?
    C21 C26 H26 . . 119.2 ?
loop_
    _geom_torsion_atom_site_label_1
    _geom_torsion_atom_site_label_2
    _geom_torsion_atom_site_label_3
    _geom_torsion_atom_site_label_4
    _geom_torsion_site_symmetry_1
    _geom_torsion_site_symmetry_2
    _geom_torsion_site_symmetry_3
    _geom_torsion_site_symmetry_4
    _geom_torsion
    _geom_torsion_publ_flag
    O1 C1 C11 C12 . . . . 20.0(2) ?
    C21 C1 C11 C12 . . . . -159.02(14) ?
    O1 C1 C11 C16 . . . . -157.31(16) ?
    C21 C1 C11 C16 . . . . 23.7(2) ?
    C16 C11 C12 O2 . . . . 177.13(15) ?
    C1 C11 C12 O2 . . . . -0.3(2) ?
    C16 C11 C12 C13 . . . . -3.7(2) ?
    C1 C11 C12 C13 . . . . 178.86(14) ?
    O2 C12 C13 C14 . . . . -178.84(15) ?
    C11 C12 C13 C14 . . . . 1.9(2) ?
    C2 O4 C14 C13 . . . . -4.9(2) ?
    C2 O4 C14 C15 . . . . 173.44(16) ?
    C12 C13 C14 O4 . . . . 179.11(14) ?
    C12 C13 C14 C15 . . . . 0.9(2) ?
    O4 C14 C15 C16 . . . . 179.84(15) ?
    C13 C14 C15 C16 . . . . -1.8(3) ?
    C14 C15 C16 C11 . . . . -0.1(3) ?
    C12 C11 C16 C15 . . . . 2.8(2) ?
    C1 C11 C16 C15 . . . . -179.82(15) ?
    O1 C1 C21 C26 . . . . -152.15(16) ?
    C11 C1 C21 C26 . . . . 26.9(2) ?
    O1 C1 C21 C22 . . . . 22.6(2) ?
    C11 C1 C21 C22 . . . . -158.41(14) ?
    C26 C21 C22 O3 . . . . 177.31(15) ?
    C1 C21 C22 O3 . . . . 2.4(2) ?
    C26 C21 C22 C23 . . . . -3.2(2) ?
    C1 C21 C22 C23 . . . . -178.13(14) ?
    O3 C22 C23 C24 . . . . -178.06(15) ?
    C21 C22 C23 C24 . . . . 2.4(2) ?
    C22 C23 C24 C25 . . . . 0.1(3) ?
    C23 C24 C25 C26 . . . . -1.8(3) ?
    C24 C25 C26 C21 . . . . 0.9(2) ?
    C22 C21 C26 C25 . . . . 1.6(2) ?
    C1 C21 C26 C25 . . . . 176.35(14) ?
loop_
    _geom_hbond_atom_site_label_D
    _geom_hbond_atom_site_label_H
    _geom_hbond_atom_site_label_A
    _geom_hbond_site_symmetry_A
    _geom_hbond_distance_DH
    _geom_hbond_distance_HA
    _geom_hbond_distance_DA
    _geom_hbond_angle_DHA
    O2 H2 O1 . 0.84 1.88 2.6058(17) 144
    O3 H3 O1 . 0.84 1.91 2.6267(17) 142
    O3 H3 O4 4_745 0.84 2.50 2.9306(15) 113
    C15 H15 O1 4_755 0.95 2.57 3.3297(18) 137
data_global
_journal_date_recd_electronic     2011-07-22
_journal_date_accepted     2011-07-25
_journal_name_full     'Acta Crystallographica, Section E'
_journal_year     2011
_journal_volume     67
_journal_issue      8
_journal_page_first     o2180
_journal_page_last     o2180
_journal_paper_category     QO
_journal_coeditor_code     LW2071
_publ_contact_author_name     'Dr Richard Betz'
_publ_contact_author_address
;
Department of Chemistry
Nelson Mandela Metropolitan University
Summerstrand Campus (South)
University Way
Summerstrand
PO Box 77000
Port Elizabeth 6031
South Africa
;
_publ_contact_author_email     richard.betz@webmail.co.za
_publ_contact_author_fax     '+27-41-504-4236'
_publ_contact_author_phone     '+27-41-504-4285'
_publ_section_title
;
(2-Hydroxy-4-methoxyphenyl)(2-hydroxyphenyl)methanone
;
loop_
    _publ_author_name
    _publ_author_address
    'Betz, Richard'
;
Nelson Mandela Metropolitan University
Summerstrand Campus
Department of Chemistry
University Way
Summerstrand
PO Box 77000
Port Elizabeth 6031
South Africa
;
    'Gerber, Thomas'
;
Nelson Mandela Metropolitan University
Summerstrand Campus
Department of Chemistry
University Way
Summerstrand
PO Box 77000
Port Elizabeth 6031
South Africa
;
    'Hosten, Eric'
;
Nelson Mandela Metropolitan University
Summerstrand Campus
Department of Chemistry
University Way
Summerstrand
PO Box 77000
Port Elizabeth 6031
South Africa
;
    'Schalekamp, Henk'
;
Nelson Mandela Metropolitan University
Summerstrand Campus
Department of Chemistry
University Way
Summerstrand
PO Box 77000
Port Elizabeth 6031
South Africa
;
_publ_section_synopsis     .
