# Supplementary material for: (2-Hy­droxy-4-meth­oxy­phen­yl)(2-hy­droxy­phen­yl)methanone
Source: Acta Crystallogr Sect E Struct Rep Online. 2011 Jul 30;67(Pt 8):o2180. doi: 10.1107/S1600536811030042 (PMC3213614; doi:10.1107/S1600536811030042)
Supplement: Supplementary file 3 [file e-67-o2180-Isup3.hkl]

# 
# h,k,l, Fc-squared, Fo-squared, sigma(Fo-squared) and status flag 
# 
data_I
_shelx_title ' ba264_s in P2(1)2(1)2(1)' 
_shelx_refln_list_code          4 
_shelx_F_calc_maximum      110.58 
_exptl_crystal_F_000       512.00 
_reflns_d_resolution_high  0.7494 
 
loop_ 
 _symmetry_equiv_pos_as_xyz 
 'x, y, z' 
 '-x+1/2, -y, z+1/2' 
 'x+1/2, -y+1/2, -z' 
 '-x, y+1/2, -z+1/2' 
 
_cell_length_a     4.8582 
_cell_length_b    14.0236 
_cell_length_c    16.8636 
_cell_angle_alpha  90.000 
_cell_angle_beta   90.000 
_cell_angle_gamma  90.000 
 
_shelx_F_squared_multiplier     1.000 
 
loop_ 
 _refln_index_h 
 _refln_index_k 
 _refln_index_l 
 _refln_F_squared_calc 
 _refln_F_squared_meas 
 _refln_F_squared_sigma 
 _refln_observed_status 
   2   0   0     3033.67     2976.31     10.24 o 
   4   0   0       20.67       25.03      2.16 o 
   6   0   0        3.19        0.65      2.19 o 
   1   1   0       90.82       88.89      0.77 o 
   2   1   0      433.75      424.93      4.93 o 
   3   1   0      455.92      476.99      2.54 o 
   4   1   0        3.11        1.21      0.96 o 
   5   1   0       11.31       10.29      1.39 o 
   6   1   0       14.61       15.54      2.53 o 
   1   2   0      646.98      612.07      4.58 o 
   2   2   0      817.68      824.38      4.09 o 
   3   2   0      133.96      146.73      1.79 o 
   4   2   0       33.56       34.93      1.67 o 
   5   2   0        0.74        1.05      1.59 o 
   6   2   0      132.39      148.12      4.83 o 
   1   3   0      144.39      128.58      1.67 o 
   2   3   0      214.73      224.14      3.18 o 
   3   3   0      328.38      341.29      4.46 o 
   4   3   0        4.97        5.17      1.53 o 
   5   3   0       24.70       27.84      2.59 o 
   6   3   0       47.14       46.79      3.30 o 
   0   4   0      317.61      286.52      7.56 o 
   1   4   0        0.65        0.59      0.34 o 
   2   4   0      380.10      402.44      4.49 o 
   3   4   0       73.85       76.10      2.59 o 
   4   4   0       34.26       38.41      2.41 o 
   5   4   0        1.09        1.02      1.70 o 
   6   4   0        0.09       -0.31      1.85 o 
   1   5   0        9.53        8.42      0.48 o 
   2   5   0      701.42      735.96      9.75 o 
   3   5   0       23.32       19.45      1.35 o 
   4   5   0      120.43      117.35      3.44 o 
   5   5   0       12.25       14.71      2.19 o 
   6   5   0        0.60       -0.99      1.85 o 
   0   6   0     1681.53     1759.93     33.05 o 
   1   6   0      114.74      114.63      1.28 o 
   2   6   0      189.24      197.32      1.82 o 
   3   6   0      302.46      278.90      5.14 o 
   4   6   0       16.43       16.14      1.93 o 
   5   6   0       22.97       26.73      2.64 o 
   6   6   0        0.14       -0.88      1.99 o 
   1   7   0      427.67      470.07     29.60 o 
   2   7   0      443.95      452.92      2.79 o 
   3   7   0       54.43       54.19      1.98 o 
   4   7   0       22.11       18.52      2.07 o 
   5   7   0       13.97       12.50      2.16 o 
   0   8   0      265.67      302.67      5.47 o 
   1   8   0      179.10      205.57      1.92 o 
   2   8   0       22.62       21.64      1.46 o 
   3   8   0       68.08       71.96      2.12 o 
   4   8   0       38.97       37.98      2.73 o 
   5   8   0      104.13      111.50      4.12 o 
   1   9   0      285.68      324.16      2.65 o 
   2   9   0      429.17      404.31      3.49 o 
   3   9   0      545.24      535.46      6.90 o 
   4   9   0      159.49      161.89      4.46 o 
   5   9   0        8.48        9.32      2.19 o 
   0  10   0       48.76       47.67      1.93 o 
   1  10   0       17.98       14.59      0.88 o 
   2  10   0       65.63       63.02      0.83 o 
   3  10   0      105.78      106.27      3.75 o 
   4  10   0      131.05      132.80      4.35 o 
   5  10   0       11.54       12.07      2.36 o 
   1  11   0        1.67        1.27      0.81 o 
   2  11   0      504.33      485.62      3.83 o 
   3  11   0       30.77       27.92      2.70 o 
   4  11   0       31.04       28.09      2.90 o 
   5  11   0        1.52        1.96      1.87 o 
   0  12   0      810.25      738.95      5.38 o 
   1  12   0      126.08      115.14      1.84 o 
   2  12   0      523.04      502.77      4.07 o 
   3  12   0      149.05      146.04      4.43 o 
   4  12   0       27.42       28.95      3.04 o 
   1  13   0       54.78       46.91      2.59 o 
   2  13   0        2.58        3.11      0.61 o 
   3  13   0       32.62       31.84      2.70 o 
   4  13   0       12.75       11.65      2.36 o 
   0  14   0       88.21       77.35      3.66 o 
   1  14   0       51.43       49.34      2.81 o 
   2  14   0        8.01        8.10      0.71 o 
   3  14   0        0.69        1.16      1.73 o 
   4  14   0        0.74        1.31      1.99 o 
   1  15   0        3.84        1.85      1.62 o 
   2  15   0        2.02        2.73      0.72 o 
   3  15   0       17.24       21.08      2.64 o 
   0  16   0        3.00        3.18      2.10 o 
   1  16   0        2.40        3.92      1.76 o 
   2  16   0       31.23       38.42      1.72 o 
   3  16   0        2.86        4.40      1.96 o 
   1  17   0       16.39       16.62      2.16 o 
   2  17   0       18.04       20.08      1.35 o 
   1  18   0        2.12        4.20      1.90 o 
   1   0   1       45.67       40.65      0.57 o 
   2   0   1       63.75       70.84      0.99 o 
   3   0   1       12.11       10.66      0.78 o 
   4   0   1        6.46        4.21      1.04 o 
   5   0   1       60.33       65.74      2.29 o 
   6   0   1       25.99       28.75      2.25 o 
   0   1   1       13.61        9.41      4.98 o 
   1   1   1      649.10      654.47      3.80 o 
   2   1   1     1081.67     1082.27      4.08 o 
   3   1   1      137.78      141.37      1.24 o 
   4   1   1      100.86      105.65      1.59 o 
   5   1   1       23.81       21.70      1.24 o 
   6   1   1       85.77       85.40      2.32 o 
   0   2   1      538.09      477.70     41.56 o 
   1   2   1     1055.75     1058.77      7.54 o 
   2   2   1       97.96      101.29      0.87 o 
   3   2   1      255.20      259.06      1.60 o 
   4   2   1        5.79        4.51      0.74 o 
   5   2   1       51.49       50.70      1.74 o 
   6   2   1       20.55       22.19      1.89 o 
   0   3   1     1725.98     1737.13     11.43 o 
   1   3   1     1472.27     1492.52      7.68 o 
   2   3   1      554.53      543.79      3.80 o 
   3   3   1      682.41      694.97      5.74 o 
   4   3   1       89.16       88.85      2.14 o 
   5   3   1       26.61       26.43      1.84 o 
   6   3   1        8.94        8.34      1.58 o 
   0   4   1     3772.06     3659.60     26.12 o 
   1   4   1      269.51      277.97      1.82 o 
   2   4   1       50.96       49.75      0.59 o 
   3   4   1      134.52      142.15      1.66 o 
   4   4   1        2.28        1.69      0.97 o 
   5   4   1       24.98       27.23      1.93 o 
   6   4   1       27.04       28.97      2.10 o 
   0   5   1     1195.62     1162.08     10.97 o 
   1   5   1       70.20       62.86      0.61 o 
   2   5   1      326.21      305.43      3.09 o 
   3   5   1      173.20      176.06      2.35 o 
   4   5   1        6.65        7.54      1.12 o 
   5   5   1       14.08       14.50      1.53 o 
   6   5   1        8.00        8.72      2.27 o 
   0   6   1     1773.01     1928.19     19.67 o 
   1   6   1      659.34      649.63      6.92 o 
   2   6   1      149.36      164.95      1.21 o 
   3   6   1      122.23      126.68      2.26 o 
   4   6   1       40.34       40.48      1.80 o 
   5   6   1       19.51       18.32      1.62 o 
   6   6   1        2.36        3.38      2.10 o 
   0   7   1      554.00      576.08      3.32 o 
   1   7   1       57.91       63.23      0.81 o 
   2   7   1      363.07      369.99      1.82 o 
   3   7   1      163.61      164.74      3.16 o 
   4   7   1        9.94       10.77      1.33 o 
   5   7   1       25.53       25.28      1.98 o 
   6   7   1       10.34        8.29      2.36 o 
   0   8   1      302.92      349.34      4.27 o 
   1   8   1      144.89      149.83      1.15 o 
   2   8   1       21.77       22.21      0.60 o 
   3   8   1       36.31       35.13      1.33 o 
   4   8   1      116.72      116.17      2.69 o 
   5   8   1       38.49       41.29      2.15 o 
   0   9   1     1230.81     1307.05     15.80 o 
   1   9   1       87.83       83.72      1.51 o 
   2   9   1      178.21      174.21      1.12 o 
   3   9   1      823.36      832.08     11.05 o 
   4   9   1      105.97      107.39      2.71 o 
   5   9   1       71.97       81.89      2.67 o 
   0  10   1      291.82      318.74      4.90 o 
   1  10   1       80.83       80.17      1.04 o 
   2  10   1      419.66      410.73      2.16 o 
   3  10   1       49.56       48.34      2.12 o 
   4  10   1       54.70       53.53      2.28 o 
   5  10   1        1.88        2.99      1.35 o 
   0  11   1      217.32      239.40      2.71 o 
   1  11   1      124.60      137.67      1.32 o 
   2  11   1      364.74      364.94      3.10 o 
   3  11   1      106.89      100.81      2.66 o 
   4  11   1      123.33      129.50      3.11 o 
   5  11   1       13.23       15.52      1.72 o 
   0  12   1       37.54       36.66      1.52 o 
   1  12   1       13.55       11.33      0.67 o 
   2  12   1       32.17       28.58      0.96 o 
   3  12   1       19.37       17.63      1.57 o 
   4  12   1        4.57        5.12      1.41 o 
   0  13   1       28.10       23.94      1.51 o 
   1  13   1       53.88       44.77      1.22 o 
   2  13   1       24.82       22.08      0.82 o 
   3  13   1        7.14        6.18      1.31 o 
   4  13   1       12.39       11.04      1.64 o 
   0  14   1       40.69       32.70      2.23 o 
   1  14   1       23.91       18.31      1.43 o 
   2  14   1        3.54        3.44      0.46 o 
   3  14   1       33.03       32.16      2.23 o 
   4  14   1       12.13       13.74      1.74 o 
   0  15   1       58.17       58.05      2.51 o 
   1  15   1       56.31       51.18      2.09 o 
   2  15   1       11.25       12.41      1.13 o 
   3  15   1       19.89       18.31      3.45 o 
   0  16   1       71.21       68.12      3.69 o 
   1  16   1       37.65       41.30      2.09 o 
   2  16   1        6.14        6.08      0.60 o 
   3  16   1        1.15        1.71      1.40 o 
   1  17   1       44.34       48.69      2.21 o 
   2  17   1        8.17       10.16      0.88 o 
   1  18   1       66.20       81.91      2.55 o 
   0   0   2     1039.95      991.79     13.62 o 
   1   0   2     1003.57      894.29      7.48 o 
   2   0   2      614.84      555.05      3.42 o 
   3   0   2       53.60       52.39      1.67 o 
   4   0   2        7.20        5.99      1.02 o 
   5   0   2       37.57       35.42      1.97 o 
   6   0   2       58.75       56.87      3.64 o 
   0   1   2     2290.61     2240.86     18.29 o 
   1   1   2    12227.42    11311.54     40.08 o 
   2   1   2     1171.62     1130.97      8.00 o 
   3   1   2      360.89      395.18      2.12 o 
   4   1   2        1.54        1.30      0.67 o 
   5   1   2       34.90       34.41      1.63 o 
   6   1   2        5.41        7.24      1.63 o 
   0   2   2      970.45      972.71      7.13 o 
   1   2   2     3821.12     3652.65     30.32 o 
   2   2   2      553.66      561.25      5.21 o 
   3   2   2      629.14      609.48      2.50 o 
   4   2   2       84.67       83.82      1.72 o 
   5   2   2       55.28       55.35      1.82 o 
   6   2   2        3.68        3.55      2.16 o 
   0   3   2     3261.28     3182.64     27.37 o 
   1   3   2      284.06      278.09      1.95 o 
   2   3   2      483.35      514.32      4.20 o 
   3   3   2       57.84       58.36      1.05 o 
   4   3   2        9.91        7.56      0.92 o 
   5   3   2       93.49       98.68      2.55 o 
   6   3   2       14.22       11.48      2.41 o 
   0   4   2      475.32      481.42      5.56 o 
   1   4   2       64.01       66.24      0.61 o 
   2   4   2       88.39       99.64      1.29 o 
   3   4   2      135.03      124.73      2.11 o 
   4   4   2       66.88       63.31      1.99 o 
   5   4   2       91.49       95.22      2.60 o 
   6   4   2        2.36        0.97      2.10 o 
   0   5   2      512.76      506.69      5.40 o 
   1   5   2      757.65      818.23      7.51 o 
   2   5   2      240.63      242.07      2.15 o 
   3   5   2       26.52       30.50      1.20 o 
   4   5   2       57.15       52.07      2.23 o 
   5   5   2        5.36        5.20      1.30 o 
   6   5   2       32.96       34.32      3.32 o 
   0   6   2     1376.86     1457.09      9.17 o 
   1   6   2      150.91      168.05      0.89 o 
   2   6   2       93.44       93.34      0.75 o 
   3   6   2       79.42       81.60      1.42 o 
   4   6   2       75.13       72.23      2.14 o 
   5   6   2        2.86        2.34      1.22 o 
   6   6   2        2.20       -0.57      2.07 o 
   0   7   2       21.22       23.80      0.94 o 
   1   7   2      153.99      154.67      1.01 o 
   2   7   2       16.16       14.22      0.56 o 
   3   7   2       65.13       64.11      1.41 o 
   4   7   2       65.18       64.44      2.12 o 
   5   7   2        0.41       -0.62      1.17 o 
   0   8   2     1635.18     1923.72     20.38 o 
   1   8   2      147.05      162.31      1.11 o 
   2   8   2       78.41       68.45      0.84 o 
   3   8   2      806.74      824.83     17.50 o 
   4   8   2      129.78      126.12      2.71 o 
   5   8   2        1.16        0.89      1.26 o 
   0   9   2       95.48      100.35      1.52 o 
   1   9   2       63.18       72.48      1.02 o 
   2   9   2       31.12       29.93      0.86 o 
   3   9   2       86.15       84.33      2.39 o 
   4   9   2       95.42       93.96      2.64 o 
   5   9   2       31.19       38.10      2.43 o 
   0  10   2      111.89      117.36      1.75 o 
   1  10   2        5.30        5.73      0.55 o 
   2  10   2      459.71      456.03      5.69 o 
   3  10   2      591.98      604.30      7.98 o 
   4  10   2      113.85      118.63      2.92 o 
   5  10   2       37.42       41.46      2.26 o 
   0  11   2      149.89      144.72      1.91 o 
   1  11   2       12.03       11.30      0.66 o 
   2  11   2      423.65      412.71      4.28 o 
   3  11   2       95.37       92.53      2.57 o 
   4  11   2       36.67       39.52      2.20 o 
   5  11   2        5.93        5.34      1.50 o 
   0  12   2      249.18      218.20      2.31 o 
   1  12   2       10.68        8.76      0.66 o 
   2  12   2      131.29      129.45      2.39 o 
   3  12   2       38.85       38.02      1.98 o 
   4  12   2        0.19       -0.08      1.26 o 
   0  13   2      150.90      138.84      2.83 o 
   1  13   2      203.46      194.79      2.25 o 
   2  13   2      106.14      101.84      1.63 o 
   3  13   2       13.77       14.65      1.60 o 
   4  13   2       15.79       14.74      1.68 o 
   0  14   2       24.95       22.47      2.17 o 
   1  14   2        6.32        4.16      1.18 o 
   2  14   2        7.40        6.28      0.79 o 
   3  14   2       63.98       64.65      2.50 o 
   4  14   2        1.90       -0.16      1.33 o 
   0  15   2       62.65       57.52      2.44 o 
   1  15   2       19.63       20.28      1.67 o 
   2  15   2       67.61       60.23      1.66 o 
   3  15   2       43.34       43.73      2.40 o 
   0  16   2        8.33       10.43      2.27 o 
   1  16   2        5.76        7.55      1.29 o 
   2  16   2       52.79       53.38      1.97 o 
   3  16   2        3.91        4.79      1.52 o 
   1  17   2        8.34       13.34      1.14 o 
   2  17   2        6.50        6.88      1.19 o 
   1  18   2        0.21        1.90      1.00 o 
   1   0   3     1364.16     1291.14     13.32 o 
   2   0   3       16.64       19.42      0.59 o 
   3   0   3      151.91      151.33      1.69 o 
   4   0   3       38.72       36.17      1.62 o 
   5   0   3       31.39       31.04      1.94 o 
   6   0   3        4.13        2.78      2.19 o 
   0   1   3     3776.79     3657.12     21.48 o 
   1   1   3     7445.12     7248.21     52.22 o 
   2   1   3      503.38      513.41      3.19 o 
   3   1   3      204.39      202.75      1.68 o 
   4   1   3       82.07       80.49      1.73 o 
   5   1   3      111.93      116.35      3.84 o 
   6   1   3        4.29        4.87      1.61 o 
   0   2   3     3211.78     3235.21     29.00 o 
   1   2   3     2326.41     2356.32     17.50 o 
   2   2   3      971.16      968.75      6.19 o 
   3   2   3      393.71      396.05      3.41 o 
   4   2   3       27.98       32.21      1.39 o 
   5   2   3       44.96       44.41      2.23 o 
   6   2   3        2.59        2.36      2.10 o 
   0   3   3      102.87       94.23     12.70 o 
   1   3   3     2511.65     2463.33     17.00 o 
   2   3   3       64.60       65.62      0.94 o 
   3   3   3       15.77       17.57      0.77 o 
   4   3   3       57.04       54.80      1.55 o 
   5   3   3       14.51       14.58      1.24 o 
   6   3   3        1.10        2.39      2.05 o 
   0   4   3       99.13       80.32      3.60 o 
   1   4   3      177.00      180.87      3.80 o 
   2   4   3     1433.12     1540.36     13.54 o 
   3   4   3      100.82      101.18      1.92 o 
   4   4   3      324.97      327.10      3.62 o 
   5   4   3       40.64       44.11      2.08 o 
   6   4   3        7.53        4.89      2.27 o 
   0   5   3      305.27      315.10      1.89 o 
   1   5   3      665.45      708.93      4.06 o 
   2   5   3      290.36      327.96      2.32 o 
   3   5   3       63.26       67.55      1.46 o 
   4   5   3        4.08        5.22      2.03 o 
   5   5   3       11.07       10.71      1.44 o 
   6   5   3       12.25       13.44      2.59 o 
   0   6   3       55.77       58.23      1.03 o 
   1   6   3       58.50       62.31      0.67 o 
   2   6   3      268.87      250.84      1.83 o 
   3   6   3      413.61      416.63      6.12 o 
   4   6   3      135.69      135.99      2.66 o 
   5   6   3       48.35       52.81      3.01 o 
   6   6   3        5.40        7.19      2.41 o 
   0   7   3      446.25      454.92      2.29 o 
   1   7   3     1060.80     1143.04      5.34 o 
   2   7   3      125.11      123.52      1.01 o 
   3   7   3       21.13       19.66      1.01 o 
   4   7   3       29.71       30.31      1.75 o 
   5   7   3       19.28       21.12      1.70 o 
   0   8   3       24.14       30.29      1.26 o 
   1   8   3        0.49        0.01      0.36 o 
   2   8   3      509.59      504.72      7.34 o 
   3   8   3       93.53       91.78      1.71 o 
   4   8   3       20.43       22.84      1.70 o 
   5   8   3       14.22       17.01      1.64 o 
   0   9   3       45.82       42.76      1.20 o 
   1   9   3       62.63       57.89      1.63 o 
   2   9   3       18.56       16.17      0.76 o 
   3   9   3        1.21        0.19      1.48 o 
   4   9   3        4.62        7.06      1.24 o 
   5   9   3       22.29       23.55      1.92 o 
   0  10   3        0.14       -0.17      0.73 o 
   1  10   3       33.52       26.22      1.00 o 
   2  10   3      518.57      510.89      3.06 o 
   3  10   3       34.34       31.86      2.24 o 
   4  10   3        3.93        4.65      1.30 o 
   5  10   3       31.89       37.19      3.38 o 
   0  11   3       10.40       10.14      0.92 o 
   1  11   3      746.67      730.33      3.54 o 
   2  11   3        9.98        6.62      0.66 o 
   3  11   3       97.80       93.67      2.52 o 
   4  11   3        4.51        6.13      1.32 o 
   5  11   3        1.24        3.78      2.16 o 
   0  12   3      113.12      113.77      1.86 o 
   1  12   3      164.42      169.14      1.35 o 
   2  12   3       59.59       55.72      1.47 o 
   3  12   3       80.66       80.43      2.54 o 
   4  12   3       24.73       27.41      2.03 o 
   0  13   3       15.74       13.07      1.21 o 
   1  13   3      404.63      381.75      3.04 o 
   2  13   3       95.18       91.58      1.59 o 
   3  13   3       19.06       17.96      1.68 o 
   4  13   3        9.88       11.09      1.67 o 
   0  14   3      571.94      533.83      5.26 o 
   1  14   3       50.63       45.50      1.36 o 
   2  14   3        7.85        7.47      0.95 o 
   3  14   3       24.33       24.51      2.24 o 
   4  14   3       15.28       17.93      1.88 o 
   0  15   3       22.32       20.00      2.39 o 
   1  15   3        0.63        1.59      0.88 o 
   2  15   3       37.36       37.01      1.50 o 
   3  15   3       77.00       75.59      2.84 o 
   0  16   3        3.59        0.17      1.99 o 
   1  16   3        2.09        4.25      0.95 o 
   2  16   3       41.33       43.10      2.93 o 
   3  16   3       10.29       10.71      1.69 o 
   0  17   3        8.23        5.94      2.19 o 
   1  17   3       16.85       17.71      1.25 o 
   2  17   3       20.39       29.40      2.94 o 
   1  18   3        0.73        4.21      1.02 o 
   0   0   4     1902.66     1905.53     29.22 o 
   1   0   4        7.08        7.03      0.47 o 
   2   0   4      811.16      763.05      9.91 o 
   3   0   4        3.49        5.10      0.52 o 
   4   0   4        5.03        2.93      1.03 o 
   5   0   4       86.08       82.21      3.81 o 
   6   0   4       13.99       15.28      2.70 o 
   0   1   4       57.43       60.35      0.47 o 
   1   1   4     2655.25     2581.45     12.35 o 
   2   1   4      256.24      241.79      1.55 o 
   3   1   4       43.69       39.22      0.80 o 
   4   1   4      153.62      146.33      1.77 o 
   5   1   4       62.87       60.79      2.45 o 
   6   1   4       18.90       20.73      2.03 o 
   0   2   4     1184.41     1204.23      9.45 o 
   1   2   4     1568.54     1631.61     13.81 o 
   2   2   4     1534.56     1623.51     10.96 o 
   3   2   4       96.03       98.88      1.09 o 
   4   2   4      236.95      238.60      2.14 o 
   5   2   4       96.84       91.76      2.32 o 
   6   2   4       13.19       12.26      1.77 o 
   0   3   4      465.31      475.06      4.89 o 
   1   3   4     2918.55     2851.93     21.17 o 
   2   3   4      648.85      668.35      5.34 o 
   3   3   4       65.26       65.82      1.03 o 
   4   3   4      194.63      199.94      2.44 o 
   5   3   4        3.74        1.43      1.03 o 
   6   3   4        8.96        8.49      2.39 o 
   0   4   4       18.93       20.77      0.73 o 
   1   4   4      896.24      939.24      3.78 o 
   2   4   4     1144.68     1290.14     10.39 o 
   3   4   4      140.84      141.02      1.59 o 
   4   4   4       12.35       12.78      1.28 o 
   5   4   4       73.21       70.83      2.30 o 
   6   4   4        4.89        2.36      2.24 o 
   0   5   4      232.97      232.05      2.75 o 
   1   5   4      351.07      369.71      2.52 o 
   2   5   4      248.74      252.76      2.29 o 
   3   5   4      120.80      118.96      1.75 o 
   4   5   4      416.27      410.34      4.05 o 
   5   5   4       93.99       96.69      4.57 o 
   6   5   4       10.70       13.98      2.70 o 
   0   6   4      163.41      180.07      1.48 o 
   1   6   4      160.14      197.99      1.12 o 
   2   6   4      262.73      258.81      1.64 o 
   3   6   4       29.37       30.40      1.89 o 
   4   6   4       69.57       71.87      2.14 o 
   5   6   4       16.60       15.39      1.54 o 
   6   6   4       14.34       13.01      2.64 o 
   0   7   4      133.60      134.08      1.41 o 
   1   7   4     1138.05     1226.80      7.63 o 
   2   7   4      300.69      305.27      3.22 o 
   3   7   4       32.18       32.68      1.37 o 
   4   7   4      158.92      156.23      4.89 o 
   5   7   4       24.70       24.00      2.95 o 
   0   8   4       82.55       84.80      1.33 o 
   1   8   4      303.04      330.71      1.91 o 
   2   8   4       44.64       38.29      0.89 o 
   3   8   4       42.73       42.82      1.35 o 
   4   8   4       11.13       12.43      1.36 o 
   5   8   4      107.34      102.81      4.37 o 
   0   9   4       30.25       33.42      1.16 o 
   1   9   4        7.95        7.43      0.47 o 
   2   9   4      131.04      117.85      1.38 o 
   3   9   4       83.51       82.90      2.19 o 
   4   9   4       95.04       98.76      2.63 o 
   5   9   4       25.87       25.79      3.10 o 
   0  10   4       37.67       34.69      1.27 o 
   1  10   4      118.62      108.71      1.09 o 
   2  10   4      159.47      142.57      3.74 o 
   3  10   4      102.58       98.81      2.44 o 
   4  10   4       85.98       83.32      2.54 o 
   5  10   4       12.74       14.52      2.44 o 
   0  11   4        1.96        1.03      0.81 o 
   1  11   4      293.07      282.48      1.56 o 
   2  11   4       59.97       61.17      1.36 o 
   3  11   4      108.61      110.00      2.75 o 
   4  11   4       86.80       97.39      2.86 o 
   5  11   4       24.77       28.27      3.38 o 
   0  12   4       51.22       50.29      1.54 o 
   1  12   4      121.81      127.27      1.23 o 
   2  12   4      158.72      156.76      2.13 o 
   3  12   4       13.75       14.56      2.43 o 
   4  12   4       25.26       27.75      2.21 o 
   0  13   4       20.20       17.74      1.53 o 
   1  13   4       24.36       19.08      1.00 o 
   2  13   4       91.25       88.29      2.09 o 
   3  13   4       18.72       15.50      1.60 o 
   4  13   4       56.38       61.69      2.71 o 
   0  14   4       12.10       12.37      1.59 o 
   1  14   4       16.50       15.82      1.01 o 
   2  14   4       31.13       29.34      1.43 o 
   3  14   4        1.82        2.57      1.35 o 
   4  14   4       44.24       51.48      2.59 o 
   0  15   4        0.27       -0.28      1.90 o 
   1  15   4       15.78       19.23      2.77 o 
   2  15   4        6.20        7.00      1.01 o 
   3  15   4       31.82       36.17      2.25 o 
   0  16   4        5.67        6.02      2.10 o 
   1  16   4       17.10       19.21      1.31 o 
   2  16   4       13.83       15.45      2.33 o 
   3  16   4       29.29       30.52      2.49 o 
   0  17   4       19.84       14.80      2.39 o 
   1  17   4        4.23        7.81      1.01 o 
   2  17   4        0.84        1.49      1.14 o 
   1  18   4       21.15       25.90      1.76 o 
   1   0   5     1415.20     1453.19     11.28 o 
   2   0   5      674.54      699.14      7.05 o 
   3   0   5       72.53       75.52      1.33 o 
   4   0   5       37.93       34.16      1.68 o 
   5   0   5        4.52        2.95      2.05 o 
   6   0   5        0.84        0.00      1.99 o 
   0   1   5      233.76      234.13      1.67 o 
   1   1   5     2244.84     2292.83     18.02 o 
   2   1   5      179.61      183.15      1.11 o 
   3   1   5       13.71       12.97      0.54 o 
   4   1   5      198.10      200.83      3.20 o 
   5   1   5       12.03        9.84      1.62 o 
   6   1   5        1.06        0.49      1.56 o 
   0   2   5      637.35      592.22      3.50 o 
   1   2   5     1843.43     1855.83     12.76 o 
   2   2   5      123.07      154.29      1.63 o 
   3   2   5       21.31       17.21      0.61 o 
   4   2   5       16.70       14.90      0.93 o 
   5   2   5      111.64      113.92      2.21 o 
   6   2   5       20.48       22.33      2.10 o 
   0   3   5       49.35       43.48      0.55 o 
   1   3   5     2954.04     3021.02     14.45 o 
   2   3   5      214.36      233.45      2.06 o 
   3   3   5      180.50      181.41      1.94 o 
   4   3   5      164.24      157.52      3.97 o 
   5   3   5       29.72       28.15      2.21 o 
   6   3   5        0.10       -0.51      2.10 o 
   0   4   5      170.40      164.41      2.21 o 
   1   4   5     1023.75     1155.47      6.63 o 
   2   4   5      101.55       99.95      1.01 o 
   3   4   5       23.23       23.14      0.85 o 
   4   4   5       66.83       69.69      2.15 o 
   5   4   5       12.07       13.89      2.41 o 
   6   4   5        2.62        1.22      2.27 o 
   0   5   5       47.17       47.77      3.61 o 
   1   5   5      924.06     1019.75      7.80 o 
   2   5   5      139.96      123.31      1.08 o 
   3   5   5       17.31       16.18      0.90 o 
   4   5   5        4.38        5.69      1.09 o 
   5   5   5      133.23      130.42      4.66 o 
   6   5   5        5.92        8.01      2.50 o 
   0   6   5        2.17        3.66      0.47 o 
   1   6   5        0.25        0.37      0.28 o 
   2   6   5      912.16      974.92      6.00 o 
   3   6   5      144.62      148.33      2.23 o 
   4   6   5       54.10       58.84      1.93 o 
   5   6   5       19.21       18.72      2.50 o 
   0   7   5       50.20       50.75      0.96 o 
   1   7   5      404.18      416.72      2.37 o 
   2   7   5      337.69      369.77      3.33 o 
   3   7   5        3.41        1.70      0.77 o 
   4   7   5       23.22       20.84      1.55 o 
   5   7   5       12.35       10.31      2.33 o 
   0   8   5        0.09       -0.01      0.50 o 
   1   8   5      553.79      561.59      3.28 o 
   2   8   5      316.62      315.63      1.91 o 
   3   8   5       14.17       12.86      1.27 o 
   4   8   5       31.94       27.92      1.71 o 
   5   8   5       15.81       14.74      2.56 o 
   0   9   5        0.15        0.37      0.57 o 
   1   9   5      579.94      575.07      3.37 o 
   2   9   5      217.33      206.61      1.99 o 
   3   9   5       73.34       75.26      2.18 o 
   4   9   5       17.64       17.80      2.34 o 
   5   9   5       29.66       28.27      2.98 o 
   0  10   5      167.67      153.58      1.63 o 
   1  10   5      229.46      216.98      1.52 o 
   2  10   5      240.55      241.94      2.64 o 
   3  10   5       78.16       75.32      2.29 o 
   4  10   5        7.27        8.35      1.32 o 
   5  10   5        4.79        4.06      2.05 o 
   0  11   5        8.67        8.57      0.93 o 
   1  11   5      233.51      227.84      3.47 o 
   2  11   5      145.92      140.11      2.58 o 
   3  11   5        1.57        1.58      1.08 o 
   4  11   5      105.80      114.05      2.93 o 
   5  11   5        1.42        2.19      2.19 o 
   0  12   5       10.72        9.61      0.98 o 
   1  12   5      450.69      434.48      3.46 o 
   2  12   5       97.39       94.28      1.84 o 
   3  12   5       12.64       12.84      1.53 o 
   4  12   5       67.82       76.14      3.62 o 
   0  13   5      112.10      117.89      2.14 o 
   1  13   5       98.42       89.12      1.43 o 
   2  13   5      139.60      122.10      2.04 o 
   3  13   5       54.11       53.00      2.33 o 
   4  13   5        2.46        4.66      2.13 o 
   0  14   5       81.65       85.15      2.33 o 
   1  14   5      470.28      454.18      4.46 o 
   2  14   5      148.97      143.45      2.26 o 
   3  14   5        2.98        3.71      1.40 o 
   4  14   5        0.33        2.16      2.05 o 
   0  15   5        2.34        2.13      2.17 o 
   1  15   5       47.81       45.39      1.52 o 
   2  15   5       51.12       49.30      1.66 o 
   3  15   5        6.83        7.99      1.57 o 
   0  16   5       43.41       39.71      2.17 o 
   1  16   5       12.23       15.22      1.15 o 
   2  16   5       18.30       23.93      2.63 o 
   3  16   5        2.29        1.99      1.39 o 
   0  17   5        0.00        0.11      2.13 o 
   1  17   5       15.66       21.63      1.99 o 
   2  17   5       20.42       24.30      1.84 o 
   0  18   5       17.21       19.46      2.67 o 
   1  18   5        6.20        9.37      1.16 o 
   0   0   6      900.04      854.81      9.39 o 
   1   0   6        0.01        0.01      0.36 o 
   2   0   6     3135.07     3189.57     85.89 o 
   3   0   6        0.02       -0.40      0.53 o 
   4   0   6       22.54       20.33      1.47 o 
   5   0   6        9.79        8.21      2.27 o 
   6   0   6       53.05       56.70      4.01 o 
   0   1   6        5.25        6.04      0.28 o 
   1   1   6     1383.97     1437.56      8.64 o 
   2   1   6      303.20      292.49      3.33 o 
   3   1   6       83.12       79.81      0.93 o 
   4   1   6      144.13      140.59      1.68 o 
   5   1   6       23.64       22.80      1.90 o 
   6   1   6        1.42        2.06      2.02 o 
   0   2   6      151.33      137.18      1.31 o 
   1   2   6      351.72      357.05      2.68 o 
   2   2   6      267.86      272.40      2.99 o 
   3   2   6       31.59       36.57      0.77 o 
   4   2   6       79.35       77.83      2.51 o 
   5   2   6       94.43       91.69      2.87 o 
   6   2   6       30.09       30.71      2.36 o 
   0   3   6       31.15       29.78      0.53 o 
   1   3   6     3189.84     3386.67     20.72 o 
   2   3   6      310.01      316.72      2.69 o 
   3   3   6      206.48      201.24      2.72 o 
   4   3   6      209.17      205.14      2.38 o 
   5   3   6        5.15        4.21      1.50 o 
   6   3   6        0.24       -0.09      1.99 o 
   0   4   6        1.76        0.31      0.29 o 
   1   4   6      871.65      908.87      5.76 o 
   2   4   6      565.46      603.19      4.99 o 
   3   4   6        7.86        7.41      0.55 o 
   4   4   6       69.59       68.45      1.62 o 
   5   4   6      107.88      103.77      4.35 o 
   6   4   6        1.97        2.33      2.30 o 
   0   5   6       83.56       81.91      1.09 o 
   1   5   6       87.00       90.34      0.75 o 
   2   5   6      609.14      645.52      4.80 o 
   3   5   6       17.93       17.58      0.94 o 
   4   5   6       74.49       74.10      4.12 o 
   5   5   6       12.22       11.76      2.41 o 
   6   5   6        6.67        6.16      2.50 o 
   0   6   6       42.01       45.11      1.07 o 
   1   6   6      201.93      226.34      1.29 o 
   2   6   6       25.47       24.56      0.79 o 
   3   6   6       17.81       20.69      1.06 o 
   4   6   6       64.69       57.28      1.86 o 
   5   6   6       33.56       29.66      3.21 o 
   0   7   6       86.89       95.29      1.19 o 
   1   7   6      142.24      146.37      0.84 o 
   2   7   6       35.66       33.14      0.86 o 
   3   7   6       27.66       27.21      1.22 o 
   4   7   6       68.39       66.21      2.01 o 
   5   7   6       15.19       14.52      2.50 o 
   0   8   6      322.94      369.77      3.01 o 
   1   8   6      247.28      232.07      1.54 o 
   2   8   6       37.37       35.72      1.83 o 
   3   8   6       82.53       74.93      2.22 o 
   4   8   6        8.98        7.43      1.23 o 
   5   8   6       26.89       28.92      3.27 o 
   0   9   6       17.71       21.19      1.02 o 
   1   9   6      360.09      363.28      2.18 o 
   2   9   6      124.85      125.34      1.37 o 
   3   9   6       20.34       20.19      1.06 o 
   4   9   6       69.63       65.50      3.78 o 
   5   9   6       15.95       11.02      2.36 o 
   0  10   6       14.87       11.38      0.78 o 
   1  10   6      311.12      315.94      2.46 o 
   2  10   6      190.71      169.22      1.70 o 
   3  10   6       14.57       13.60      0.83 o 
   4  10   6       34.64       34.03      3.30 o 
   5  10   6       21.88       22.21      2.87 o 
   0  11   6       62.65       61.57      1.35 o 
   1  11   6        9.30        7.16      0.55 o 
   2  11   6      116.45      111.19      1.85 o 
   3  11   6        5.75        6.59      0.67 o 
   4  11   6      105.06      110.59      4.63 o 
   0  12   6      393.43      386.56      2.85 o 
   1  12   6      179.59      172.20      1.95 o 
   2  12   6       31.48       31.52      1.65 o 
   3  12   6       54.02       56.19      1.21 o 
   4  12   6       10.44       13.18      2.61 o 
   0  13   6        2.79        2.66      0.99 o 
   1  13   6      205.45      206.79      1.83 o 
   2  13   6       12.51       11.99      1.42 o 
   3  13   6       11.79       13.57      1.56 o 
   4  13   6        3.79        2.67      2.05 o 
   0  14   6        0.23       -0.71      1.13 o 
   1  14   6       28.22       28.74      1.24 o 
   2  14   6       22.90       18.55      1.33 o 
   3  14   6       63.56       69.91      2.58 o 
   0  15   6        1.92        1.06      1.20 o 
   1  15   6        3.45        3.37      0.86 o 
   2  15   6        0.12        0.55      0.95 o 
   3  15   6       93.03      102.02      3.13 o 
   0  16   6      181.55      191.36      3.33 o 
   1  16   6       32.13       36.82      1.77 o 
   2  16   6        0.16        0.64      1.11 o 
   0  17   6       61.85       61.25      3.52 o 
   1  17   6       14.05       17.83      1.72 o 
   2  17   6        8.93       11.38      1.52 o 
   0  18   6        0.01        0.48      2.13 o 
   1   0   7      129.79      128.75      1.47 o 
   2   0   7     1159.25     1189.65     19.86 o 
   3   0   7       33.17       28.34      0.99 o 
   4   0   7      627.23      626.72      8.27 o 
   5   0   7       15.45       17.61      2.50 o 
   6   0   7       41.22       46.25      3.66 o 
   0   1   7      309.70      311.65      1.45 o 
   1   1   7      393.03      368.67      1.85 o 
   2   1   7      739.06      767.81      7.79 o 
   3   1   7      517.86      531.30     10.17 o 
   4   1   7      294.61      288.27      5.75 o 
   5   1   7       26.50       25.61      2.09 o 
   6   1   7       42.86       49.83      2.83 o 
   0   2   7      448.65      430.33      3.08 o 
   1   2   7      590.21      646.19      3.58 o 
   2   2   7       89.38       83.39      0.84 o 
   3   2   7      174.61      167.06      1.54 o 
   4   2   7       66.09       62.02      2.41 o 
   5   2   7       18.70       15.29      1.78 o 
   6   2   7       10.28        9.80      2.46 o 
   0   3   7       11.38       13.10      0.52 o 
   1   3   7      852.78      943.43      5.97 o 
   2   3   7      511.03      580.62      3.90 o 
   3   3   7      171.91      178.70      2.35 o 
   4   3   7      221.82      221.36      4.82 o 
   5   3   7        0.30       -1.40      1.40 o 
   6   3   7        3.79        4.80      2.47 o 
   0   4   7      135.13      139.06      0.92 o 
   1   4   7      160.91      181.21      1.22 o 
   2   4   7      597.58      621.29      3.90 o 
   3   4   7       10.38       10.49      0.65 o 
   4   4   7       26.93       25.57      1.27 o 
   5   4   7       55.03       56.05      3.47 o 
   6   4   7        4.52        1.87      2.22 o 
   0   5   7      522.40      561.98      4.64 o 
   1   5   7      367.12      386.45      2.30 o 
   2   5   7       51.28       50.44      0.82 o 
   3   5   7       34.27       38.81      1.91 o 
   4   5   7       40.53       42.57      1.80 o 
   5   5   7       14.47       10.91      2.33 o 
   0   6   7      305.13      304.41     11.44 o 
   1   6   7       11.65       10.22      0.43 o 
   2   6   7      338.09      349.45      2.92 o 
   3   6   7      271.15      270.42      4.74 o 
   4   6   7      163.10      150.90      2.51 o 
   5   6   7       35.55       38.83      3.47 o 
   0   7   7        0.55       -0.13      0.50 o 
   1   7   7      138.90      140.77      0.87 o 
   2   7   7       24.23       26.64      0.86 o 
   3   7   7      138.42      140.90      2.88 o 
   4   7   7        6.06        7.16      2.07 o 
   5   7   7       19.54       16.70      2.56 o 
   0   8   7       71.50       75.16      1.21 o 
   1   8   7      145.65      155.99      1.54 o 
   2   8   7       25.86       26.11      0.82 o 
   3   8   7      342.91      319.26      3.17 o 
   4   8   7       17.22       19.86      2.53 o 
   5   8   7       70.41       75.42      4.23 o 
   0   9   7      288.49      279.46      2.02 o 
   1   9   7      829.61      801.35      4.93 o 
   2   9   7       57.26       50.46      1.07 o 
   3   9   7       16.74       15.94      0.99 o 
   4   9   7       25.69       24.80      2.76 o 
   5   9   7        9.29        9.18      2.36 o 
   0  10   7      537.56      535.39      2.77 o 
   1  10   7       67.18       64.68      0.85 o 
   2  10   7      142.65      134.62      1.89 o 
   3  10   7       21.33       18.25      1.04 o 
   4  10   7        2.56        3.27      1.90 o 
   5  10   7       67.16       73.92      4.35 o 
   0  11   7      174.98      169.04      2.16 o 
   1  11   7      238.99      239.89      1.64 o 
   2  11   7        9.44        8.91      0.91 o 
   3  11   7       50.31       50.14      1.33 o 
   4  11   7        8.33        8.18      2.36 o 
   0  12   7       45.28       44.85      1.45 o 
   1  12   7      104.73      102.32      1.28 o 
   2  12   7      183.90      172.45      2.31 o 
   3  12   7       15.83       16.51      1.05 o 
   4  12   7       41.66       48.89      3.81 o 
   0  13   7        0.00        0.19      1.08 o 
   1  13   7       55.92       57.14      1.10 o 
   2  13   7      123.13      119.83      2.11 o 
   3  13   7       29.33       32.70      1.28 o 
   4  13   7        2.31        2.24      2.22 o 
   0  14   7      163.04      172.61      4.09 o 
   1  14   7        2.80        2.47      0.68 o 
   2  14   7        4.66        5.07      0.97 o 
   3  14   7        6.94        8.76      0.86 o 
   0  15   7       13.15       14.18      1.49 o 
   1  15   7       10.77       11.44      1.22 o 
   2  15   7        6.51        5.84      1.38 o 
   3  15   7       57.89       61.64      3.89 o 
   0  16   7       95.46       94.77      7.33 o 
   1  16   7       11.26       13.55      2.02 o 
   2  16   7       28.80       31.84      1.61 o 
   0  17   7       33.11       38.55      3.35 o 
   1  17   7       41.27       44.78      1.79 o 
   0   0   8     1210.49     1371.56     12.59 o 
   1   0   8      336.63      327.02      3.22 o 
   2   0   8      942.30      870.90     14.30 o 
   3   0   8        0.49        0.93      1.04 o 
   4   0   8      116.43      106.64      4.09 o 
   5   0   8        2.56        3.69      2.22 o 
   6   0   8        2.73       -0.60      2.39 o 
   0   1   8     1624.35     1678.31     10.38 o 
   1   1   8      450.99      460.13      3.99 o 
   2   1   8      156.56      152.96      1.45 o 
   3   1   8      190.36      193.71      3.20 o 
   4   1   8        3.50        3.43      1.29 o 
   5   1   8      106.46      103.02      4.03 o 
   6   1   8        6.51        8.41      1.92 o 
   0   2   8       16.47       22.16      0.74 o 
   1   2   8      110.67      112.08      0.54 o 
   2   2   8       36.35       32.00      0.71 o 
   3   2   8      429.05      415.54      6.75 o 
   4   2   8       78.35       74.55      2.46 o 
   5   2   8        0.97        0.24      1.48 o 
   6   2   8       15.23       14.90      2.09 o 
   0   3   8        9.74       10.38      0.45 o 
   1   3   8      613.11      651.53      3.76 o 
   2   3   8       10.00        9.10      0.57 o 
   3   3   8       22.47       19.60      1.19 o 
   4   3   8       92.06       94.28      2.75 o 
   5   3   8       30.79       29.68      2.16 o 
   0   4   8     1037.38     1156.60      8.27 o 
   1   4   8        5.26        6.95      0.34 o 
   2   4   8       95.01       95.90      2.95 o 
   3   4   8       98.11      100.35      2.00 o 
   4   4   8       30.63       26.37      1.97 o 
   5   4   8       20.12       20.08      2.00 o 
   0   5   8       94.48       95.45      4.42 o 
   1   5   8      139.38      149.41      1.00 o 
   2   5   8      208.71      205.70      1.62 o 
   3   5   8       79.52       78.18      1.31 o 
   4   5   8        4.46        3.10      1.70 o 
   5   5   8        0.92       -0.74      1.82 o 
   0   6   8        8.25       10.87      0.84 o 
   1   6   8        1.27        1.72      0.32 o 
   2   6   8      217.53      222.99      1.88 o 
   3   6   8       50.61       44.99      0.94 o 
   4   6   8       31.27       29.54      2.73 o 
   5   6   8        1.16        0.91      2.07 o 
   0   7   8       92.72       92.66      1.21 o 
   1   7   8       73.41       80.29      0.73 o 
   2   7   8        3.38        2.40      0.45 o 
   3   7   8        1.08        0.07      0.58 o 
   4   7   8       12.74       12.61      2.30 o 
   5   7   8       13.21       11.02      2.53 o 
   0   8   8      492.79      500.41      6.05 o 
   1   8   8       19.46       15.76      0.54 o 
   2   8   8      234.94      235.70      2.07 o 
   3   8   8      324.30      282.65      2.95 o 
   4   8   8       13.61       15.94      2.47 o 
   5   8   8        0.10       -0.26      2.05 o 
   0   9   8      193.98      184.41      1.76 o 
   1   9   8      728.91      719.10      3.30 o 
   2   9   8       10.09        9.96      0.63 o 
   3   9   8       65.56       65.86      1.46 o 
   4   9   8       18.97       14.74      2.39 o 
   5   9   8       10.67       12.33      2.70 o 
   0  10   8       41.03       41.83      1.24 o 
   1  10   8      298.46      300.91      1.79 o 
   2  10   8       26.60       20.39      1.03 o 
   3  10   8      123.12      118.25      1.84 o 
   4  10   8       31.55       30.20      3.01 o 
   0  11   8      453.81      447.73      3.71 o 
   1  11   8      297.08      289.22      2.90 o 
   2  11   8       89.37       81.54      1.70 o 
   3  11   8       45.48       47.72      1.43 o 
   4  11   8       17.16       18.83      2.81 o 
   0  12   8       90.28       84.52      1.88 o 
   1  12   8       55.29       53.79      1.14 o 
   2  12   8       39.02       38.72      1.45 o 
   3  12   8       30.60       33.27      1.38 o 
   4  12   8        9.54        7.27      2.30 o 
   0  13   8        0.04        0.48      1.10 o 
   1  13   8        1.52        1.01      0.61 o 
   2  13   8       50.58       47.40      1.61 o 
   3  13   8       32.77       33.09      1.62 o 
   4  13   8       21.84       24.80      3.15 o 
   0  14   8       53.53       54.45      2.11 o 
   1  14   8       31.41       32.86      1.73 o 
   2  14   8        1.26        0.62      0.88 o 
   3  14   8       21.53       24.78      1.55 o 
   0  15   8      164.06      170.96      3.01 o 
   1  15   8       47.76       48.19      1.41 o 
   2  15   8        7.71        8.54      1.10 o 
   3  15   8        2.64        5.71      2.36 o 
   0  16   8       16.07       13.92      2.76 o 
   1  16   8        2.93        6.40      0.85 o 
   2  16   8       53.49       53.56      3.16 o 
   0  17   8        6.08        6.49      1.43 o 
   1  17   8       29.93       33.21      1.64 o 
   1   0   9       15.36       13.79      0.51 o 
   2   0   9      826.55      856.74      7.65 o 
   3   0   9     1764.99     1772.00     42.17 o 
   4   0   9        4.16        4.83      1.85 o 
   5   0   9       95.74      101.02      4.55 o 
   0   1   9       41.70       37.70      0.58 o 
   1   1   9       38.71       39.73      0.45 o 
   2   1   9      243.53      242.56      1.83 o 
   3   1   9      799.15      795.24     16.88 o 
   4   1   9        4.98        4.36      1.35 o 
   5   1   9       27.21       30.99      2.27 o 
   0   2   9      776.80      837.99      4.74 o 
   1   2   9       91.12      102.94      0.60 o 
   2   2   9       14.35       13.45      0.58 o 
   3   2   9      859.22      844.57     12.33 o 
   4   2   9       69.15       67.58      2.48 o 
   5   2   9       43.77       42.56      2.38 o 
   0   3   9       14.17        9.75      0.46 o 
   1   3   9      487.81      502.60      2.87 o 
   2   3   9       67.44       72.00      1.07 o 
   3   3   9        2.87        0.21      1.37 o 
   4   3   9       36.61       32.85      2.07 o 
   5   3   9        2.33        0.41      1.53 o 
   0   4   9      118.07      117.48      1.28 o 
   1   4   9      114.67      118.52      1.06 o 
   2   4   9        6.77        7.25      0.54 o 
   3   4   9        0.91        1.65      0.92 o 
   4   4   9        8.87        7.91      1.50 o 
   5   4   9       11.40       12.87      1.88 o 
   0   5   9      429.02      412.76      3.79 o 
   1   5   9       46.03       51.78      0.69 o 
   2   5   9       51.71       49.86      1.06 o 
   3   5   9       16.85       15.31      0.77 o 
   4   5   9        8.72        9.57      2.02 o 
   5   5   9       29.53       29.97      3.10 o 
   0   6   9      409.56      389.58      4.46 o 
   1   6   9       61.24       64.81      0.78 o 
   2   6   9       81.03       73.86      1.22 o 
   3   6   9       20.16       23.81      0.96 o 
   4   6   9       51.74       46.36      3.12 o 
   5   6   9        1.30        0.37      2.10 o 
   0   7   9      795.40      768.18      5.17 o 
   1   7   9       73.68       77.25      0.84 o 
   2   7   9      184.18      189.61      2.05 o 
   3   7   9        0.68       -0.05      0.63 o 
   4   7   9       59.25       51.19      3.49 o 
   5   7   9       14.33       17.64      2.84 o 
   0   8   9       44.14       52.06      1.09 o 
   1   8   9       41.20       37.91      0.69 o 
   2   8   9       46.81       49.43      0.94 o 
   3   8   9       68.69       61.62      1.40 o 
   4   8   9       15.04       15.54      2.53 o 
   5   8   9        0.68        1.73      2.05 o 
   0   9   9      104.46       90.99      1.32 o 
   1   9   9      162.13      167.96      1.33 o 
   2   9   9      158.68      145.59      1.54 o 
   3   9   9       27.99       23.14      1.16 o 
   4   9   9       18.83       14.63      2.36 o 
   5   9   9       27.50       31.84      3.35 o 
   0  10   9     1313.50     1314.65     13.71 o 
   1  10   9      269.44      275.74      1.92 o 
   2  10   9       92.25       85.98      1.65 o 
   3  10   9       30.20       31.07      2.29 o 
   4  10   9        7.55        7.07      2.30 o 
   0  11   9      144.88      136.07      2.35 o 
   1  11   9      278.28      272.55      2.08 o 
   2  11   9       29.73       24.34      1.41 o 
   3  11   9        4.50        3.56      1.01 o 
   4  11   9        9.05       11.16      2.41 o 
   0  12   9       41.03       40.63      1.61 o 
   1  12   9       11.01        9.25      0.61 o 
   2  12   9       23.80       27.38      1.36 o 
   3  12   9       33.67       37.16      2.02 o 
   4  12   9       85.92       85.68      4.63 o 
   0  13   9       17.42       15.81      1.79 o 
   1  13   9       16.64       15.60      0.79 o 
   2  13   9       12.99       15.97      1.90 o 
   3  13   9        7.00        7.97      1.48 o 
   0  14   9        0.62        0.13      1.10 o 
   1  14   9        5.56        5.49      0.75 o 
   2  14   9       82.97       81.87      1.96 o 
   3  14   9        6.77        8.32      1.17 o 
   0  15   9        3.33        1.87      2.63 o 
   1  15   9       55.07       55.97      2.23 o 
   2  15   9       19.34       21.37      2.55 o 
   0  16   9       58.92       63.32      2.33 o 
   1  16   9        0.01        0.88      0.70 o 
   2  16   9        1.32        2.62      1.76 o 
   0  17   9       46.01       42.25      2.18 o 
   0   0  10     2604.89     2646.04     27.30 o 
   1   0  10      177.09      199.56      1.35 o 
   2   0  10       11.40       10.48      0.87 o 
   3   0  10      170.61      169.32      8.49 o 
   4   0  10       26.67       27.30      2.98 o 
   5   0  10        0.71        0.97      2.05 o 
   0   1  10        0.75       -0.14      0.33 o 
   1   1  10       43.99       45.53      0.53 o 
   2   1  10       28.69       33.99      1.02 o 
   3   1  10      533.24      525.09      4.79 o 
   4   1  10       71.85       70.22      2.64 o 
   5   1  10       27.48       28.07      2.27 o 
   0   2  10      719.98      754.13      4.94 o 
   1   2  10       94.47       92.71      0.73 o 
   2   2  10       19.56       20.28      0.68 o 
   3   2  10        4.89        4.00      0.91 o 
   4   2  10       33.53       29.35      1.98 o 
   5   2  10       20.34       18.60      1.96 o 
   0   3  10        5.19        4.91      0.45 o 
   1   3  10       36.19       41.49      0.55 o 
   2   3  10       20.27       19.72      0.76 o 
   3   3  10       95.02      102.67      2.66 o 
   4   3  10       25.79       21.18      1.83 o 
   5   3  10        5.88        6.21      1.67 o 
   0   4  10      890.82      961.27      7.11 o 
   1   4  10        2.27        2.07      0.32 o 
   2   4  10       47.12       47.80      1.03 o 
   3   4  10       10.84        9.54      0.95 o 
   4   4  10       15.04       11.00      1.60 o 
   5   4  10        4.80        4.03      1.62 o 
   0   5  10       79.06       78.04      0.96 o 
   1   5  10       89.61       91.93      0.81 o 
   2   5  10      121.20      119.46      1.07 o 
   3   5  10      111.99       98.56      2.13 o 
   4   5  10       53.52       53.09      3.27 o 
   5   5  10       10.31        9.89      2.39 o 
   0   6  10      245.63      251.39      2.40 o 
   1   6  10       18.35       17.36      0.56 o 
   2   6  10       29.34       31.03      0.85 o 
   3   6  10        4.46        2.18      0.95 o 
   4   6  10        0.15        0.97      1.76 o 
   5   6  10        5.71        6.73      2.27 o 
   0   7  10      393.41      389.81      7.47 o 
   1   7  10       95.71       90.34      1.01 o 
   2   7  10      200.39      197.71      3.48 o 
   3   7  10       83.53       78.20      2.06 o 
   4   7  10        6.23        5.57      2.10 o 
   5   7  10        2.53        1.96      2.07 o 
   0   8  10      282.02      280.22      1.91 o 
   1   8  10       52.13       51.25      0.81 o 
   2   8  10       33.70       26.43      0.97 o 
   3   8  10       90.31       87.35      2.17 o 
   4   8  10        3.14        4.15      1.96 o 
   5   8  10       31.73       35.23      3.69 o 
   0   9  10      810.77      814.87      6.19 o 
   1   9  10      202.89      204.67      1.33 o 
   2   9  10      118.69      108.19      1.52 o 
   3   9  10       21.01       20.15      1.48 o 
   4   9  10       32.45       25.85      3.21 o 
   0  10  10      161.53      163.81      1.83 o 
   1  10  10      105.02      104.62      1.04 o 
   2  10  10       33.39       30.59      1.26 o 
   3  10  10       34.25       28.20      2.14 o 
   4  10  10       17.45       13.07      2.47 o 
   0  11  10       16.75       15.79      1.03 o 
   1  11  10      105.77      102.42      1.35 o 
   2  11  10       30.50       30.40      1.36 o 
   3  11  10       31.74       30.73      1.69 o 
   4  11  10       34.23       33.04      3.58 o 
   0  12  10       12.06       10.97      1.10 o 
   1  12  10       25.63       25.11      0.81 o 
   2  12  10       15.78       14.61      1.08 o 
   3  12  10       37.73       36.95      2.32 o 
   4  12  10        9.19        9.80      2.47 o 
   0  13  10        2.77        2.88      0.97 o 
   1  13  10       14.07       13.95      1.27 o 
   2  13  10       11.19        9.20      1.09 o 
   3  13  10       54.64       60.91      3.62 o 
   0  14  10       30.84       31.79      1.64 o 
   1  14  10        5.99        6.43      2.03 o 
   2  14  10        2.29        4.92      1.00 o 
   3  14  10        6.43        8.16      1.24 o 
   0  15  10        4.17        5.73      1.10 o 
   1  15  10        0.99        1.70      1.16 o 
   2  15  10        6.17       10.16      1.18 o 
   0  16  10       30.20       35.41      2.42 o 
   1  16  10       39.31       41.50      3.78 o 
   1   0  11       62.53       65.95      0.92 o 
   2   0  11      258.09      257.60      3.20 o 
   3   0  11        1.98        1.07      1.14 o 
   4   0  11       23.92       21.39      2.67 o 
   5   0  11       24.48       23.72      3.10 o 
   0   1  11       10.20        9.94      0.44 o 
   1   1  11       17.90       19.27      0.49 o 
   2   1  11      731.61      730.17      4.70 o 
   3   1  11      244.22      239.14      3.85 o 
   4   1  11       81.43       75.82      2.61 o 
   5   1  11        1.38        0.80      1.56 o 
   0   2  11     2125.18     2224.89     12.21 o 
   1   2  11      141.46      147.62      0.78 o 
   2   2  11      455.30      451.88      4.22 o 
   3   2  11        0.70       -0.35      0.93 o 
   4   2  11        1.18        0.06      1.32 o 
   5   2  11       36.03       41.82      2.57 o 
   0   3  11       42.25       39.96      0.83 o 
   1   3  11       44.31       44.93      0.59 o 
   2   3  11      332.59      323.78      3.87 o 
   3   3  11      120.58      122.63      1.57 o 
   4   3  11        6.40        4.84      1.46 o 
   5   3  11       22.08       24.52      2.17 o 
   0   4  11      259.70      267.84      2.10 o 
   1   4  11       55.43       53.05      0.71 o 
   2   4  11      149.36      150.81      1.63 o 
   3   4  11        2.24        2.47      0.89 o 
   4   4  11       15.23       11.12      1.58 o 
   5   4  11        0.27       -0.94      1.43 o 
   0   5  11        0.24       -0.11      0.46 o 
   1   5  11       41.71       36.86      0.66 o 
   2   5  11       15.27       14.44      0.76 o 
   3   5  11      121.33      110.34      2.35 o 
   4   5  11       18.70       15.31      2.33 o 
   5   5  11       23.73       30.85      3.52 o 
   0   6  11      223.19      219.72      1.93 o 
   1   6  11       96.33       91.14      0.98 o 
   2   6  11        6.86        4.92      0.67 o 
   3   6  11        3.67        2.78      1.75 o 
   4   6  11        6.26        4.18      1.93 o 
   5   6  11        3.07        4.74      2.44 o 
   0   7  11      234.03      212.55      9.93 o 
   1   7  11       88.36       89.50      0.99 o 
   2   7  11       48.26       45.83      1.44 o 
   3   7  11       79.85       70.77      2.11 o 
   4   7  11       10.87        8.72      2.16 o 
   5   7  11        0.18        2.27      2.36 o 
   0   8  11      402.81      411.67      2.91 o 
   1   8  11       80.74       77.76      1.06 o 
   2   8  11       33.83       32.33      1.59 o 
   3   8  11      153.28      143.71      2.75 o 
   4   8  11        0.28        1.02      1.96 o 
   0   9  11      107.80      105.76      1.53 o 
   1   9  11       55.18       55.20      0.84 o 
   2   9  11      104.91       90.06      2.72 o 
   3   9  11       22.39       20.00      2.32 o 
   4   9  11        0.89       -0.85      1.85 o 
   0  10  11     1267.82     1274.82     15.14 o 
   1  10  11      138.85      139.78      2.07 o 
   2  10  11       14.80       13.17      1.28 o 
   3  10  11        3.44        2.41      1.08 o 
   4  10  11        9.13        8.07      2.47 o 
   0  11  11       56.86       52.42      1.48 o 
   1  11  11      180.31      183.71      1.64 o 
   2  11  11       30.99       26.95      1.32 o 
   3  11  11       29.67       29.12      1.95 o 
   4  11  11       35.22       30.85      3.32 o 
   0  12  11        3.90        3.56      0.99 o 
   1  12  11       14.79       11.33      1.03 o 
   2  12  11       28.92       32.81      1.69 o 
   3  12  11       36.65       46.72      2.09 o 
   0  13  11       23.04       23.96      1.48 o 
   1  13  11        4.16        3.00      1.14 o 
   2  13  11       32.70       34.30      1.54 o 
   3  13  11       22.38       31.53      1.93 o 
   0  14  11        7.93        8.06      1.11 o 
   1  14  11        6.34        5.85      2.19 o 
   2  14  11       20.08       23.60      1.74 o 
   0  15  11       22.88       33.69      2.99 o 
   1  15  11       37.83       40.79      3.41 o 
   2  15  11        3.97        3.25      1.21 o 
   0  16  11       47.83       55.84      2.42 o 
   1  16  11        9.75       11.28      2.50 o 
   0   0  12       48.78       42.93      0.93 o 
   1   0  12       30.70       34.13      0.60 o 
   2   0  12      602.93      589.76      6.01 o 
   3   0  12        1.07        1.62      1.68 o 
   4   0  12        3.26        5.37      2.24 o 
   5   0  12       14.15       13.07      2.76 o 
   0   1  12       39.66       37.19      0.69 o 
   1   1  12       66.12       61.45      0.69 o 
   2   1  12      306.82      296.06      3.01 o 
   3   1  12       51.93       49.40      2.12 o 
   4   1  12      117.82      113.54      3.09 o 
   5   1  12       15.39       15.86      1.94 o 
   0   2  12       49.11       54.98      1.18 o 
   1   2  12       71.21       71.93      0.63 o 
   2   2  12       84.14       80.68      1.41 o 
   3   2  12      105.52       96.47      2.63 o 
   4   2  12       63.14       62.98      2.55 o 
   5   2  12        7.54        9.86      1.84 o 
   0   3  12       68.19       73.26      0.98 o 
   1   3  12      242.93      251.86      1.51 o 
   2   3  12      100.75      104.26      1.57 o 
   3   3  12       34.17       31.99      1.93 o 
   4   3  12        4.53        3.24      1.55 o 
   5   3  12       17.57       20.23      2.14 o 
   0   4  12      103.54      123.86      1.17 o 
   1   4  12        1.29        0.40      0.36 o 
   2   4  12       66.26       58.63      1.00 o 
   3   4  12        3.18        2.96      0.93 o 
   4   4  12       39.59       35.65      2.33 o 
   5   4  12        4.94        6.48      1.78 o 
   0   5  12        0.00       -0.12      0.49 o 
   1   5  12      211.55      218.62      1.63 o 
   2   5  12       76.08       73.87      1.20 o 
   3   5  12       16.65       18.75      1.49 o 
   4   5  12       28.91       26.42      2.90 o 
   5   5  12        2.21        2.59      2.24 o 
   0   6  12      849.48      846.77     10.90 o 
   1   6  12       73.86       76.39      0.87 o 
   2   6  12      151.42      126.37      1.76 o 
   3   6  12        5.94        5.31      1.16 o 
   4   6  12       48.97       47.21      3.61 o 
   5   6  12       34.99       41.05      3.61 o 
   0   7  12      243.17      246.64      2.15 o 
   1   7  12       39.07       41.37      0.81 o 
   2   7  12       69.00       60.12      1.57 o 
   3   7  12       88.98       80.49      2.26 o 
   4   7  12        4.64        5.82      2.24 o 
   0   8  12        0.71        0.34      0.65 o 
   1   8  12      227.11      224.14      1.72 o 
   2   8  12       10.56        9.83      1.58 o 
   3   8  12       71.16       66.78      2.16 o 
   4   8  12        2.87        3.10      2.02 o 
   0   9  12        4.85        5.05      0.84 o 
   1   9  12       45.63       46.04      1.14 o 
   2   9  12       46.33       47.18      2.09 o 
   3   9  12        7.58        6.15      1.22 o 
   4   9  12        3.69        4.23      2.24 o 
   0  10  12        3.74        3.96      0.84 o 
   1  10  12       12.39       11.60      0.88 o 
   2  10  12       56.04       57.06      1.96 o 
   3  10  12       24.57       26.06      1.75 o 
   4  10  12        6.04        5.71      2.27 o 
   0  11  12       58.48       60.72      1.51 o 
   1  11  12       52.81       47.63      1.39 o 
   2  11  12      183.91      186.35      4.25 o 
   3  11  12       40.95       41.46      2.02 o 
   0  12  12       65.94       61.75      1.80 o 
   1  12  12       13.33       13.35      1.12 o 
   2  12  12        6.17        5.38      0.91 o 
   3  12  12       50.38       62.44      2.30 o 
   0  13  12        0.63        0.89      0.93 o 
   1  13  12       35.96       35.95      2.61 o 
   2  13  12       66.94       63.98      2.09 o 
   3  13  12       10.12       13.70      1.50 o 
   0  14  12        0.00        0.50      1.11 o 
   1  14  12       11.72       11.93      2.47 o 
   2  14  12        0.49       -0.57      1.04 o 
   0  15  12        3.59        5.00      1.16 o 
   1  15  12        0.58       -0.16      1.49 o 
   1   0  13       10.20       11.85      0.52 o 
   2   0  13      467.00      452.70      7.33 o 
   3   0  13      237.41      230.98      5.51 o 
   4   0  13      143.68      138.23      4.83 o 
   5   0  13        0.00        0.48      2.39 o 
   0   1  13      125.60      129.74      1.01 o 
   1   1  13       28.22       29.00      0.59 o 
   2   1  13       54.21       54.49      1.17 o 
   3   1  13       59.41       58.20      2.36 o 
   4   1  13       52.02       45.87      2.49 o 
   5   1  13       14.29       16.56      2.06 o 
   0   2  13        8.57        7.87      0.49 o 
   1   2  13      143.69      145.62      0.84 o 
   2   2  13        8.94        7.91      0.79 o 
   3   2  13       72.45       74.09      2.47 o 
   4   2  13       59.63       58.12      2.63 o 
   5   2  13       42.20       39.10      2.54 o 
   0   3  13        0.29       -0.11      0.47 o 
   1   3  13      337.42      348.73      1.87 o 
   2   3  13       45.10       45.28      0.90 o 
   3   3  13        1.82        1.38      0.94 o 
   4   3  13       18.74       21.06      2.02 o 
   5   3  13       14.15       14.08      2.20 o 
   0   4  13       85.53       86.80      1.26 o 
   1   4  13      462.52      460.92      2.75 o 
   2   4  13      254.28      254.64      2.08 o 
   3   4  13        0.50       -0.62      0.89 o 
   4   4  13       15.93       18.12      1.89 o 
   5   4  13       28.67       29.80      2.46 o 
   0   5  13       15.05       13.53      0.71 o 
   1   5  13      179.66      187.60      1.66 o 
   2   5  13      178.26      176.37      1.83 o 
   3   5  13        0.54        0.85      1.02 o 
   4   5  13       21.52       20.77      2.81 o 
   0   6  13       15.15       12.74      0.73 o 
   1   6  13      122.77      125.02      1.24 o 
   2   6  13      104.22       87.88      1.57 o 
   3   6  13       88.78       84.83      4.08 o 
   4   6  13       45.53       46.62      3.44 o 
   0   7  13        1.39        1.38      0.72 o 
   1   7  13        5.99        3.74      0.60 o 
   2   7  13        5.58        4.31      0.93 o 
   3   7  13        9.53       11.57      1.37 o 
   4   7  13        1.59        1.25      1.99 o 
   0   8  13       14.96       13.12      0.90 o 
   1   8  13       27.47       26.09      0.96 o 
   2   8  13       40.68       35.36      1.53 o 
   3   8  13       43.48       45.03      2.05 o 
   4   8  13       20.93       23.89      3.10 o 
   0   9  13       29.69       31.08      1.28 o 
   1   9  13      141.47      144.96      1.80 o 
   2   9  13       42.16       42.93      1.67 o 
   3   9  13        3.30        5.16      1.22 o 
   4   9  13        9.34       10.00      2.61 o 
   0  10  13      260.12      265.54      2.44 o 
   1  10  13        6.13        4.17      0.81 o 
   2  10  13       16.31       16.10      1.61 o 
   3  10  13        2.70        4.57      1.25 o 
   0  11  13      179.05      184.43      2.47 o 
   1  11  13       74.78       77.45      1.58 o 
   2  11  13        9.84       10.30      1.52 o 
   3  11  13        1.41        3.65      1.22 o 
   0  12  13        0.08        0.82      0.94 o 
   1  12  13       14.63       10.96      1.33 o 
   2  12  13       68.96       69.25      5.60 o 
   3  12  13        0.59        0.45      1.59 o 
   0  13  13        0.36        2.03      0.98 o 
   1  13  13        9.97       11.38      1.44 o 
   2  13  13        2.66        2.42      1.04 o 
   0  14  13        4.88        5.15      1.07 o 
   1  14  13        4.14        5.33      1.53 o 
   2  14  13       18.93       19.05      2.51 o 
   0  15  13        2.01        3.45      1.08 o 
   1  15  13        1.93        1.00      2.07 o 
   0   0  14       29.43       31.08      0.96 o 
   1   0  14        0.02       -0.42      0.42 o 
   2   0  14      302.90      303.21      3.15 o 
   3   0  14       53.76       52.47      3.44 o 
   4   0  14        1.70        3.21      2.30 o 
   5   0  14       25.28       21.73      3.30 o 
   0   1  14        1.36        1.90      0.45 o 
   1   1  14      150.87      154.02      0.94 o 
   2   1  14       53.52       56.83      1.22 o 
   3   1  14       12.73       10.89      1.54 o 
   4   1  14       19.70       17.60      2.00 o 
   5   1  14        5.57        4.84      1.86 o 
   0   2  14        5.57        5.62      0.49 o 
   1   2  14      142.69      141.30      1.03 o 
   2   2  14      243.17      236.05      3.25 o 
   3   2  14       23.34       22.36      1.93 o 
   4   2  14       27.88       27.75      2.18 o 
   5   2  14       13.37       15.84      3.78 o 
   0   3  14        3.85        4.54      0.54 o 
   1   3  14      358.98      368.70      2.55 o 
   2   3  14       12.08       10.29      0.74 o 
   3   3  14        7.47        8.09      1.09 o 
   4   3  14        0.47        0.86      1.56 o 
   0   4  14       48.84       53.17      1.07 o 
   1   4  14       89.88       91.72      1.02 o 
   2   4  14       79.82       80.59      1.33 o 
   3   4  14        8.46        8.54      1.11 o 
   4   4  14       10.89       11.83      1.88 o 
   0   5  14        0.47        0.66      0.67 o 
   1   5  14       76.33       78.73      1.14 o 
   2   5  14       29.26       30.06      1.19 o 
   3   5  14       29.04       32.06      1.87 o 
   4   5  14       14.79       20.91      2.87 o 
   0   6  14       57.10       55.53      1.31 o 
   1   6  14       49.21       49.73      1.04 o 
   2   6  14       25.36       25.46      1.90 o 
   3   6  14       14.54       13.46      1.39 o 
   4   6  14        0.54       -0.82      2.10 o 
   0   7  14      121.42      116.79      1.69 o 
   1   7  14      204.34      194.28      1.77 o 
   2   7  14       53.01       51.68      1.65 o 
   3   7  14       12.58       11.42      1.40 o 
   4   7  14       38.65       46.93      3.83 o 
   0   8  14        0.76       -0.54      0.73 o 
   1   8  14       73.05       68.60      1.39 o 
   2   8  14        2.04        1.40      0.90 o 
   3   8  14       15.80       19.43      2.02 o 
   4   8  14        1.36        2.19      2.24 o 
   0   9  14       21.51       19.48      1.17 o 
   1   9  14      237.02      244.33      2.96 o 
   2   9  14       18.93       21.03      1.45 o 
   3   9  14        8.75       10.51      1.44 o 
   4   9  14        6.34        3.32      2.41 o 
   0  10  14       12.56       11.00      1.05 o 
   1  10  14       68.95       72.51      2.07 o 
   2  10  14       45.21       48.81      2.25 o 
   3  10  14        9.75       12.74      1.49 o 
   0  11  14        2.46        3.65      0.97 o 
   1  11  14       93.14       94.63      1.92 o 
   2  11  14       29.20       32.27      2.17 o 
   3  11  14        4.03        4.96      1.34 o 
   0  12  14       36.30       35.24      2.15 o 
   1  12  14       44.00       41.95      1.85 o 
   2  12  14       44.10       53.90      1.88 o 
   0  13  14        0.19        0.89      1.44 o 
   1  13  14       11.08       11.90      1.56 o 
   2  13  14       57.72       56.67      1.64 o 
   0  14  14       28.96       33.84      1.86 o 
   1  14  14       35.86       41.77      2.51 o 
   1   0  15       37.66       39.39      0.83 o 
   2   0  15       48.23       44.51      2.05 o 
   3   0  15       15.35       15.06      2.30 o 
   4   0  15       97.58       96.02      4.43 o 
   0   1  15        0.00        0.11      0.46 o 
   1   1  15      172.90      171.55      1.02 o 
   2   1  15       48.61       48.27      1.46 o 
   3   1  15        8.28        8.65      1.49 o 
   4   1  15       83.30       83.45      3.08 o 
   0   2  15        4.56        3.80      0.62 o 
   1   2  15      111.54      115.60      0.95 o 
   2   2  15      129.15      127.03      2.34 o 
   3   2  15        2.61        0.46      1.36 o 
   4   2  15       17.45       18.46      2.04 o 
   0   3  15       19.58       20.08      1.10 o 
   1   3  15      100.21      104.44      1.07 o 
   2   3  15      167.63      169.47      3.19 o 
   3   3  15        1.21        1.51      1.32 o 
   4   3  15       64.51       66.27      3.00 o 
   0   4  15       12.49       10.40      0.82 o 
   1   4  15      202.86      193.59      1.59 o 
   2   4  15       95.77       93.24      2.12 o 
   3   4  15       19.81       19.33      1.43 o 
   4   4  15       36.57       37.51      2.53 o 
   0   5  15       21.15       21.41      1.13 o 
   1   5  15      206.28      208.06      3.52 o 
   2   5  15       59.65       60.72      3.55 o 
   3   5  15       12.18       14.52      1.52 o 
   4   5  15       44.28       47.01      3.89 o 
   0   6  15        8.12        6.77      0.81 o 
   1   6  15      105.32      110.02      1.43 o 
   2   6  15       54.80       54.42      2.73 o 
   3   6  15        1.09        2.93      1.22 o 
   4   6  15        8.45        8.69      2.59 o 
   0   7  15       26.35       25.54      1.22 o 
   1   7  15       45.18       46.70      1.25 o 
   2   7  15        4.46        4.89      1.93 o 
   3   7  15        2.82        2.83      1.52 o 
   4   7  15        3.03       -0.60      2.24 o 
   0   8  15       11.59       10.21      0.90 o 
   1   8  15        3.71        2.71      0.75 o 
   2   8  15       41.10       41.33      3.07 o 
   3   8  15        0.96        0.49      1.22 o 
   0   9  15       32.30       28.82      1.33 o 
   1   9  15       80.50       82.64      1.52 o 
   2   9  15       28.85       29.22      1.97 o 
   3   9  15       30.94       30.43      2.29 o 
   0  10  15        0.02       -0.84      1.22 o 
   1  10  15       51.36       55.72      1.44 o 
   2  10  15      111.16      113.35      4.69 o 
   3  10  15       28.36       29.96      2.05 o 
   0  11  15        2.33        1.68      0.95 o 
   1  11  15       48.26       49.36      2.95 o 
   2  11  15       16.44       18.52      2.76 o 
   0  12  15        7.09        7.41      1.07 o 
   1  12  15        0.80       -1.48      1.58 o 
   2  12  15       45.65       51.76      3.92 o 
   0  13  15        5.06        6.58      1.28 o 
   1  13  15        1.78        0.98      1.73 o 
   0   0  16       73.40       75.68      1.96 o 
   1   0  16       14.24       10.90      0.93 o 
   2   0  16       59.10       61.16      3.35 o 
   3   0  16       17.42       13.38      2.47 o 
   4   0  16        3.59        2.93      2.24 o 
   0   1  16       68.64       69.13      1.12 o 
   1   1  16      344.84      347.47      1.75 o 
   2   1  16       14.72       14.52      1.57 o 
   3   1  16       44.27       45.90      3.47 o 
   4   1  16        0.88        1.94      1.60 o 
   0   2  16      101.59      100.10      1.39 o 
   1   2  16      129.64      131.61      1.16 o 
   2   2  16        2.05        1.34      1.27 o 
   3   2  16       25.74       26.66      2.13 o 
   4   2  16       15.50       13.58      1.93 o 
   0   3  16       50.12       50.42      1.31 o 
   1   3  16       47.14       46.54      0.87 o 
   2   3  16       44.09       45.10      2.15 o 
   3   3  16       17.03       17.61      1.45 o 
   4   3  16       11.90       11.95      1.85 o 
   0   4  16        9.35        9.58      0.84 o 
   1   4  16      100.08      103.80      1.16 o 
   2   4  16       38.01       37.27      3.44 o 
   3   4  16        0.70        0.59      1.05 o 
   4   4  16       18.59       19.78      2.12 o 
   0   5  16       37.06       37.80      1.51 o 
   1   5  16       40.59       42.21      1.11 o 
   2   5  16       60.38       57.58      3.44 o 
   3   5  16       34.04       37.96      2.34 o 
   4   5  16        6.74        5.77      2.33 o 
   0   6  16        5.57        4.33      0.82 o 
   1   6  16       85.50       81.81      1.41 o 
   2   6  16       44.88       41.59      3.24 o 
   3   6  16       15.66       18.91      2.94 o 
   4   6  16        3.31        3.07      2.30 o 
   0   7  16      121.38      123.93      1.94 o 
   1   7  16       47.77       47.97      1.25 o 
   2   7  16       70.73       67.69      3.75 o 
   3   7  16        9.76       12.90      1.50 o 
   0   8  16      189.76      191.82      2.27 o 
   1   8  16       27.26       27.02      1.43 o 
   2   8  16       27.58       33.80      3.21 o 
   3   8  16        1.62        3.47      1.36 o 
   0   9  16       11.62       10.13      1.09 o 
   1   9  16       39.28       43.88      1.98 o 
   2   9  16       65.73       66.70      3.72 o 
   3   9  16       13.61       18.44      2.32 o 
   0  10  16       63.78       63.82      1.73 o 
   1  10  16       78.57       83.62      1.82 o 
   2  10  16       79.29       80.71      4.26 o 
   0  11  16       18.89       18.27      1.25 o 
   1  11  16       18.94       20.24      2.08 o 
   2  11  16       15.97       17.33      2.76 o 
   0  12  16        1.48       -0.31      1.56 o 
   1  12  16       34.00       31.97      3.12 o 
   0  13  16        7.37        8.99      2.21 o 
   1   0  17       14.40       11.40      1.42 o 
   2   0  17       67.63       73.57      3.61 o 
   3   0  17       20.79       19.60      2.78 o 
   4   0  17        4.62        6.25      2.41 o 
   0   1  17       65.26       69.45      1.17 o 
   1   1  17      102.78      109.48      1.68 o 
   2   1  17       34.37       31.49      2.10 o 
   3   1  17      164.90      188.10      3.96 o 
   4   1  17       14.95       15.15      2.06 o 
   0   2  17      165.00      175.50      2.93 o 
   1   2  17       37.63       38.31      1.10 o 
   2   2  17       43.81       42.58      2.24 o 
   3   2  17        9.45        6.78      1.68 o 
   4   2  17        8.80       10.67      2.10 o 
   0   3  17       27.84       26.01      1.22 o 
   1   3  17       80.23       79.46      1.05 o 
   2   3  17       10.40       11.39      1.59 o 
   3   3  17        3.39        1.46      1.53 o 
   4   3  17       16.61       19.84      2.22 o 
   0   4  17       17.36       15.17      0.93 o 
   1   4  17        3.81        3.20      0.58 o 
   2   4  17        4.52        1.75      1.37 o 
   3   4  17       11.15       11.09      1.71 o 
   4   4  17        5.61        8.27      1.84 o 
   0   5  17       64.20       65.46      1.45 o 
   1   5  17       28.24       28.82      0.95 o 
   2   5  17        0.78        0.85      1.87 o 
   3   5  17       16.02       19.69      2.84 o 
   0   6  17       52.78       49.86      1.40 o 
   1   6  17       15.26       15.12      1.09 o 
   2   6  17       33.85       31.56      2.87 o 
   3   6  17        4.24        5.57      2.36 o 
   0   7  17       43.87       43.87      1.39 o 
   1   7  17       34.04       30.34      1.43 o 
   2   7  17       15.04       16.82      2.53 o 
   3   7  17        2.81        2.64      2.24 o 
   0   8  17      112.17      109.72      1.76 o 
   1   8  17       54.97       60.38      1.40 o 
   2   8  17        1.93        1.70      2.05 o 
   3   8  17        9.30       11.93      2.56 o 
   0   9  17        0.03       -0.63      0.95 o 
   1   9  17        0.06       -1.21      1.21 o 
   2   9  17       13.96       14.83      2.64 o 
   0  10  17        5.08        3.33      1.23 o 
   1  10  17        8.86        5.99      1.85 o 
   2  10  17       15.11       14.12      2.64 o 
   0  11  17       12.80       11.84      1.47 o 
   1  11  17       53.81       57.89      3.28 o 
   0  12  17        0.57        0.59      1.55 o 
   0   0  18      570.76      593.49      4.85 o 
   1   0  18       12.41       11.62      1.19 o 
   2   0  18        1.36        0.71      1.85 o 
   3   0  18        0.29        1.16      2.24 o 
   0   1  18       81.94       78.73      1.28 o 
   1   1  18       63.08       70.18      1.55 o 
   2   1  18       36.21       35.61      2.22 o 
   3   1  18        4.97        5.99      1.62 o 
   0   2  18       48.34       50.69      1.67 o 
   1   2  18        1.28        1.30      0.79 o 
   2   2  18       65.58       66.18      2.58 o 
   3   2  18        0.95        0.53      1.59 o 
   0   3  18       10.99       10.67      0.90 o 
   1   3  18       51.88       51.42      1.12 o 
   2   3  18       33.50       37.64      2.30 o 
   3   3  18       29.05       34.05      2.53 o 
   0   4  18        8.94        8.41      0.88 o 
   1   4  18        1.07       -0.15      0.57 o 
   2   4  18       17.89       19.63      2.61 o 
   3   4  18       20.09       18.88      2.07 o 
   0   5  18       59.08       56.56      1.62 o 
   1   5  18       13.09       10.91      0.74 o 
   2   5  18        9.06       10.91      2.36 o 
   3   5  18        9.91        9.80      2.59 o 
   0   6  18       13.11       11.00      0.96 o 
   1   6  18        1.61        0.23      0.65 o 
   2   6  18       27.95       31.42      3.24 o 
   3   6  18        1.88        2.87      2.33 o 
   0   7  18        2.00        2.24      1.04 o 
   1   7  18       51.07       48.25      1.99 o 
   2   7  18        0.66        1.11      2.02 o 
   3   7  18       41.69       54.94      4.18 o 
   0   8  18        2.97        2.96      0.93 o 
   1   8  18       16.56       15.04      2.31 o 
   2   8  18        7.26        5.94      2.27 o 
   0   9  18        0.00       -1.33      1.34 o 
   1   9  18       72.47       74.13      1.98 o 
   2   9  18       20.64       21.19      2.95 o 
   0  10  18       80.16       85.45      3.12 o 
   1  10  18       13.48       10.42      1.35 o 
   0  11  18       12.22       10.65      1.35 o 
   1   0  19        0.24        0.20      1.04 o 
   2   0  19       88.03      102.47      4.20 o 
   3   0  19       41.48       50.22      3.95 o 
   0   1  19      164.98      176.65      2.01 o 
   1   1  19       32.01       36.43      1.79 o 
   2   1  19       15.10       14.25      1.73 o 
   3   1  19       48.38       51.13      2.83 o 
   0   2  19       44.72       43.28      1.24 o 
   1   2  19       14.29       15.23      1.14 o 
   2   2  19       16.60       19.66      1.86 o 
   3   2  19       80.40       86.63      3.15 o 
   0   3  19       35.12       35.36      1.17 o 
   1   3  19       18.04       17.25      1.31 o 
   2   3  19       21.39       21.75      1.92 o 
   3   3  19       15.54       16.30      2.06 o 
   0   4  19       30.42       32.10      1.85 o 
   1   4  19        1.44        0.04      0.92 o 
   2   4  19        6.27        7.02      2.24 o 
   3   4  19       34.64       36.56      3.69 o 
   0   5  19       42.77       43.12      2.12 o 
   1   5  19       11.74        9.64      0.71 o 
   2   5  19        2.22        3.92      2.10 o 
   3   5  19        9.38       10.43      2.76 o 
   0   6  19       30.32       27.97      1.36 o 
   1   6  19       17.19       14.09      1.04 o 
   2   6  19       19.88       18.81      2.70 o 
   0   7  19       55.52       64.60      2.22 o 
   1   7  19       22.68       20.44      1.41 o 
   2   7  19       10.08        9.54      2.50 o 
   0   8  19       25.63       23.77      1.66 o 
   1   8  19       20.41       18.08      1.26 o 
   2   8  19        2.79        3.44      2.27 o 
   0   9  19       42.07       43.58      3.81 o 
   1   9  19       15.40       12.78      2.09 o 
   0  10  19       19.18       19.55      1.66 o 
   0   0  20      398.59      446.97     23.28 o 
   1   0  20       45.45       49.79      2.30 o 
   2   0  20        1.76        2.95      2.19 o 
   0   1  20       12.69       11.25      0.94 o 
   1   1  20       68.73       71.33      1.78 o 
   2   1  20        0.62       -0.03      1.43 o 
   0   2  20        8.70        5.40      1.03 o 
   1   2  20        5.39        2.79      1.74 o 
   2   2  20        1.81        0.60      1.46 o 
   0   3  20        0.02       -0.90      0.90 o 
   1   3  20       13.92       15.17      1.71 o 
   2   3  20        0.58       -0.44      1.45 o 
   0   4  20        8.83        8.26      0.89 o 
   1   4  20        5.64        3.62      1.43 o 
   2   4  20        0.81        1.28      2.19 o 
   0   5  20       63.59       68.60      1.73 o 
   1   5  20        1.77        0.25      2.14 o 
   2   5  20       25.50       29.91      3.32 o 
   0   6  20        6.78        5.19      1.29 o 
   1   6  20        5.31        3.53      1.36 o 
   2   6  20        4.34        6.36      2.39 o 
   0   7  20       30.44       40.23      1.54 o 
   1   7  20        8.38        7.63      2.03 o 
   0   8  20       93.05       85.74      5.01 o 
   1   8  20       13.40       13.93      5.33 o 
   1   0  21       74.15       80.68      3.92 o 
   2   0  21       12.83       13.15      2.59 o 
   0   1  21        8.74        7.09      0.89 o 
   1   1  21       17.12       14.54      2.33 o 
   2   1  21       23.15       23.83      3.76 o 
   0   2  21       41.79       33.47      1.31 o 
   1   2  21       15.66       12.87      2.36 o 
   2   2  21        0.68       -0.81      1.49 o 
   0   3  21        4.18        2.11      0.84 o 
   1   3  21        3.41       -0.11      2.05 o 
   2   3  21       11.99       16.76      2.73 o 
   0   4  21        3.84        0.60      1.03 o 
   1   4  21        1.73       -0.32      1.42 o 
   0   5  21        8.57        8.86      1.24 o 
   1   5  21        3.87        1.59      2.20 o 
   0   6  21       40.23       41.71      2.51 o 
   1   6  21       30.53       28.31      2.40 o 
   0   0  22      165.55      168.72     10.20 o 
   0   1  22       27.06       24.59      1.26 o 
   1   1  22       18.29       13.38      2.41 o 
   0   2  22        1.54       -0.80      0.80 o 
   1   2  22        4.01        1.51      2.24 o 
   0   3  22        0.01       -0.92      0.92 o 
                                                 
